# Supplementary material for: Exploring aryl hydrocarbon receptor expression and distribution in the tumor microenvironment, with a focus on immune cells, in various solid cancer types
Source: Front Immunol. 2024 Apr 12;15:1330228. doi: 10.3389/fimmu.2024.1330228 (PMC11045933; doi:10.3389/fimmu.2024.1330228)
Supplement: Supplementary file 1 [file DataSheet_1.xlsx]

## Sheet: Original data
		No	Cluster	Specimen	Age	Gender	Organ	Grade	Stage	Type	Metastasis	TN_PanCK_AhR_Cyto	TN_PanCK_AhR_Nu	TN_CD3_AhR_Cyto	TN_CD3_AhR_Nu	TN_CD68_AhR_Cyto	TN_CD68_AhR_Nu	ST_CD3_AhR_Cyto	ST_CD3_AhR_Nu	ST_Treg_AhR_Cyto	ST_Treg_AhR_Nu	ST_CD68_AhR_Cyto	ST_CD68_AhR_Nu
		1	C1	BLCA	21	F	Bladder	NA	NA	normal	NA	0.24	0.43	0.16	0.67	0.079	0.63	3.13	2.42	0	0	0	0.22
		2	C2	BLCA	60	F	Bladder	NA	3	Malignant	Non_meta	11	39.9	0.35	2.03	0.026	0.089	0.54	0.75	0	0	0.072	0.97
		3	C1	BLCA	64	M	Bladder	NA	1	Malignant	Non_meta	0.2	0.51	0.053	0.13	0.062	0.11	0.61	1.12	0	0	0.19	0.84
		4	C3	BLCA	46	M	Bladder	NA	2	Malignant	Non_meta	42.9	49.8	1.56	2.4	3.97	13.3	2.9	3.51	0	0.029	3.28	21.1
		5	C1	BLCA	45	M	Bladder	NA	3	Malignant	Non_meta	2.46	17.7	0	0.018	0	0	0.3	0.61	0	0	0.1	0
		6	C3	BLCA	72	F	Bladder	NA	1	Malignant	Non_meta	31.5	44.9	0.42	0.66	0.03	0.026	13	15.3	0	0	0.3	0.24
		7	C1	BLCA	22	M	Bladder	NA	NA	normal	NA	14.3	7.98	0.68	1.41	0.045	0.36	10.7	12	0	0	0.12	0.5
		8	C1	BLCA	61	M	Bladder	NA	3	Malignant	Non_meta	0.75	1.3	0.38	0.77	0.64	3.72	0.69	0.93	0	0	0.17	2.06
		9	C2	BLCA	54	F	Bladder	NA	3	Malignant	Non_meta	8.23	33.8	0.13	0.9	0	0.061	5.92	10.6	0	0	0.14	0.95
		10	C1	BLCA	40	M	Bladder	NA	2	Malignant	Non_meta	0.16	0.16	0	0	0.00433	0	3.78	5.41	0	0	0.054	0.65
		11	C1	BLCA	75	F	Bladder	NA	3	Malignant	Non_meta	0.76	2.07	0	0.027	0	0.00458	0.86	3.02	0	0	0	0
		12	C1	BLCA	42	M	Bladder	NA	1	Malignant	Non_meta	0.34	0.45	0.02	0.039	0	0.046	1.9	4.65	0	0	0.12	3.61
		13	C1	BLCA	48	M	Bladder	NA	NA	normal	NA	7.28	3.64	0.32	0.71	0	0.079	1.07	1.09	0	0	0.84	0.98
		14	C1	BLCA	74	F	Bladder	NA	3	Malignant	Non_meta	4.86	10.8	3.96	10.4	0.29	3	11.8	13.1	1.01	2.02	1.3	7.31
		15	C1	BLCA	58	M	Bladder	NA	2	Malignant	Non_meta	1.6	8.65	0.043	0.37	0.00543	0.022	0.76	0.87	0	0	0	0.11
		16	C1	BLCA	65	M	Bladder	NA	2	Malignant	Non_meta	1.08	7.32	0.00346	0.024	0.00691	0.01	6.39	5.59	0	0	0.044	0.18
		17	C1	BLCA	56	M	Bladder	NA	1	Malignant	Non_meta	0.078	0.073	0.049	0.088	0	0	27.5	34.6	0	0	0	0
		18	C2	BLCA	46	F	Bladder	NA	1	Malignant	Non_meta	4.01	41.3	0	0.00346	0.031	0.4	2.64	8.29	0	0	0.16	1.85
		19	C1	BLCA	33	M	Bladder	NA	NA	normal	NA	1.9	4.58	0.3	0.77	0.24	1.55	4.34	4.32	0	0	0.78	2.32
		20	C3	BLCA	62	M	Bladder	NA	3	Malignant	Non_meta	35.4	55.8	1.94	5.34	0.13	1.23	3.4	4.98	0.38	1.09	0.13	1.12
		21	C2	BLCA	50	M	Bladder	NA	2	Malignant	Non_meta	17.2	28.6	5.66	15.5	0.12	0.69	15.9	17.1	0.86	1.67	0.23	0.9
		22	C1	BLCA	69	M	Bladder	NA	2	Malignant	Non_meta	0.057	0.31	0	0.085	0	0	1.73	1.49	0	0	0.1	0.14
		23	C1	BLCA	54	M	Bladder	NA	1	Malignant	Non_meta	3.64	8.53	0	0	0.024	0.00399	0	0.29	0	0	0	0
		24	C3	BLCA	60	M	Bladder	NA	1	Malignant	Non_meta	62.8	78.5	0.49	1.8	1.56	3.14	2.99	3.09	0.14	0.18	0.68	4.55
		25	C1	BLCA	18	F	Bladder	NA	NA	normal	NA	1.14	1.82	0.45	0.68	0.11	0.8	2.35	3.36	0	0	0.056	0.89
		26	C2	BLCA	35	M	Bladder	NA	2	Malignant	Non_meta	14.9	35.6	0.66	3.23	0.25	1.26	2.26	2.34	0	0	0.33	1.09
		27	C2	BLCA	63	M	Bladder	NA	1	Malignant	Non_meta	8.13	32.8	0.54	2.69	0.094	0.72	12.2	15	1.18	2.88	0.098	1.18
		28	C1	BLCA	50	M	Bladder	NA	3	Malignant	Non_meta	0.098	0.12	0	0	0	0	0	0	0	0	0.065	0.19
		29	C1	BLCA	53	M	Bladder	NA	3	Malignant	Non_meta	0.4	0.51	0.00504	0.055	0.01	0.035	35.7	34.8	0	0	0.25	0.59
		30	C3	BLCA	45	M	Bladder	NA	2	Malignant	Non_meta	11.9	48	0.035	0.07	0.013	0.4	6.45	1.51	0	0	0	5.16
		31	C2	BLCA	40	F	Bladder	NA	NA	normal	NA	33.6	42.7	0.48	1.08	0.54	1.79	1.81	1.71	0	0	1.19	2.64
		32	C3	BLCA	53	M	Bladder	NA	4	Malignant	Non_meta	29.7	48	4.59	7.71	1.59	13.5	10	10.7	1.12	1.35	6.51	23.7
		33	C1	BLCA	83	M	Bladder	NA	2	Malignant	Non_meta	0.13	0.22	0.028	0.07	0	0	6.83	11.4	0	0	0	0
		34	C1	BLCA	63	M	Bladder	NA	3	Malignant	Non_meta	0.042	0.085	0	0.00707	0	0	0.29	2.77	0	0	0	0.059
		35	C1	BLCA	60	M	Bladder	NA	3	Malignant	Non_meta	0.67	2.49	0.081	0.1	0	0	3.19	3.03	0	0	0	0
		36	C1	BLCA	63	M	Bladder	NA	2	Malignant	Non_meta	0.27	3.08	0.023	0.15	0	0.00468	9.83	23.6	0	0	0	0.24
		37	C1	BLCA	45	M	Bladder	NA	NA	normal	NA	1.27	3.93	0.13	1.71	0	0.13	1.69	1.79	0	0	0.07	0.88
		38	C1	BLCA	51	M	Bladder	NA	3	Malignant	Non_meta	0.29	2.11	0.018	0.096	0	0	0.17	0.28	0	0	0	0
		39	C1	BLCA	42	M	Bladder	NA	3	Malignant	Non_meta	0.8	0.59	0	0.033	0.066	0.32	5.27	5.52	0.035	0.069	1.42	7.04
		40	C3	BLCA	82	M	Bladder	NA	2	Malignant	Non_meta	9.91	54.5	0.19	2.11	0.015	0.95	3.04	8.25	0.073	0.43	0.11	2.56
		41	C1	BLCA	55	M	Bladder	NA	3	Malignant	Non_meta	0.064	0.054	0.15	0.13	0	0	0.09	0.23	0	0	0	0
		42	C2	BLCA	75	M	Bladder	NA	2	Malignant	Non_meta	1.65	27.2	0.027	0.077	0.00548	0.071	10.4	9.66	0	0	0	1.44
		43	C1	BLCA	50	M	Bladder	NA	NA	normal	NA	0.46	4.64	0	0.46	0	0.15	1.26	2.15	0	0	0.038	0.73
		44	C1	BLCA	74	F	Bladder	NA	1	Malignant	Non_meta	0.39	0.24	0	0	0	0	0	0	0	0	0	0
		45	C3	BLCA	65	F	Bladder	NA	3	Malignant	Non_meta	56.2	77.4	0.024	0.11	0.52	2.55	4.15	6.91	0.65	1.09	1.67	9.79
		46	C3	BLCA	58	M	Bladder	NA	2	Malignant	Non_meta	11.1	49.2	0.35	1.9	0.033	0.35	1.4	3.51	0	0	1.17	4.84
		47	C1	BLCA	57	F	Bladder	NA	2	Malignant	Non_meta	0.17	3.13	0.00615	0.098	0	0.00615	0.18	1.28	0	0	0	0.11
		48	C1	BLCA	36	F	Bladder	NA	2	Malignant	Non_meta	0.045	0.17	0	0	0	0	0	0.18	0	0	0.059	0.059
		49	C2	HNSCC	28	M	HN	NA	NA	normal	NA	24.6	36.1	0.71	0.58	1.22	1.6	15.6	7.95	5.3	2.32	7.95	4.64
		50	C1	HNSCC	49	M	HN	2	4	Malignant	Non_meta	0	0.15	0.016	0.016	0	0	0.24	0	0	0	0	0
		51	C1	HNSCC	60	M	HN	2	4	Malignant	Non_meta	0.011	0.79	0.28	0.39	0.47	2.23	6.2	3.99	0	0.061	1.17	1.41
		52	C1	HNSCC	46	M	HN	3	3	Malignant	Non_meta	0.048	0.19	0	0	0	0.00836	0.18	0.074	0	0	0	0
		53	C1	HNSCC	65	M	HN	2	4	Malignant	Non_meta	0.26	1.91	4.51	7.74	0.87	1.83	11.3	8.37	0.041	0.082	1.28	0.99
		54	C2	HNSCC	51	M	HN	2	2	Malignant	Non_meta	3	36.9	0	0.35	0.017	0.32	0.53	1.6	0	0	0.53	3.21
		55	C2	HNSCC	58	M	HN	1	3	Malignant	Non_meta	9.98	32.4	1.42	3.91	0.75	2.82	7.2	5.26	0.28	0.55	2.49	3.6
		56	C3	HNSCC	45	F	HN	2	1	Malignant	Non_meta	25.8	55.7	0	0.00704	0	0	0.54	0.09	0	0	0	0
		57	C1	HNSCC	21	F	HN	NA	NA	normal	NA	0.093	0.062	0.04	0.48	0.6	1.21	7.57	8.74	0	0.21	2.45	3.3
		58	C3	HNSCC	51	M	HN	NA	4	Malignant	Non_meta	48.6	59.3	0.065	0.052	0.013	0.013	0.62	0.21	0	0	0.21	0.21
		59	C3	HNSCC	53	M	HN	2	4	Malignant	Non_meta	30	54.3	0	0	0.013	0.13	1.09	1.09	0	0	0.43	1.63
		60	C1	HNSCC	64	M	HN	3	2	Malignant	Non_meta	0.16	9.73	0.022	0.11	0.032	0.022	2.56	2.08	0	0	0.85	0.61
		61	C1	HNSCC	50	M	HN	2	4	Malignant	Non_meta	0.0093	0.028	0.19	0.14	0.072	0.024	5.41	4.76	0.051	0.4	1.01	0.051
		62	C1	HNSCC	59	M	HN	2	4	Malignant	Non_meta	0.49	7.31	0	0	0	0.039	0.14	0	0	0	0.14	0
		63	C1	HNSCC	61	M	HN	1	4	Malignant	Non_meta	0.59	5.08	0.092	1.02	0.11	1.26	2.31	2.98	0.048	0.34	0.14	0.77
		64	C1	HNSCC	43	M	HN	3	3	Malignant	Non_meta	0.55	6.04	0.26	0.43	0.034	0.14	0	0.6	0	0	0.2	0.2
		65	C2	HNSCC	25	M	HN	NA	NA	normal	NA	8.59	38	2.33	4.47	0.36	1.09	12.4	11.7	2.12	3.71	4.42	4.24
		66	C1	HNSCC	25	F	HN	NA	2	Malignant	Non_meta	7.17	9.25	6.65	7.95	1.54	3.6	1.12	1.12	0	0	13.6	22.4
		67	C1	HNSCC	37	M	HN	1	2	Malignant	Non_meta	0.19	0.32	2.62	2.47	0.6	1.49	0	0	0	0	0	0
		68	C1	HNSCC	57	M	HN	2	3	Malignant	Non_meta	5.36	18.1	0.063	0.54	0.1	0.72	2.62	2.8	0	0	2.43	2.8
		69	C3	HNSCC	54	M	HN	2	3	Malignant	Non_meta	11.2	50.2	0	0	0	0	0.43	0.086	0	0	0.086	0
		70	C1	HNSCC	41	M	HN	2	4	Malignant	Non_meta	0.06	0.49	0	0	0	0.01	0.046	0	0	0	0	0
		71	C2	HNSCC	49	M	HN	1	2	Malignant	Non_meta	5.32	33.7	0.23	0.13	0.18	0.19	5.31	0.85	0	0	0.36	0.12
		72	C3	HNSCC	50	M	HN	2	2	Malignant	Non_meta	15.3	52.3	0.00787	0.00787	0.031	0.11	0.43	0.28	0	0	0.41	0.17
		73	C1	HNSCC	41	F	HN	NA	NA	normal	NA	0.033	0.33	1.12	1.19	0.12	0.23	6.13	5.11	0.13	0.38	0.77	0.89
		74	C1	HNSCC	50	M	HN	NA	2	Malignant	Non_meta	0.19	7.97	0	0	0	0	0	0	0	0	0	0
		75	C3	HNSCC	49	M	HN	1	1	Malignant	Non_meta	18.5	44.2	1.61	7.91	1.5	6.65	9.33	20.7	0.52	2.33	6.48	13.5
		76	C2	HNSCC	52	F	HN	2	3	Malignant	Non_meta	21.6	39.5	0.074	0.18	0.025	0.11	1.3	0.43	0	0	0.32	0.32
		77	C1	HNSCC	68	M	HN	3	2	Malignant	Non_meta	0	0	0	0	0.01	0	0.37	0.1	0	0	0.17	0
		78	C3	HNSCC	75	M	HN	2	4	Malignant	Non_meta	15.6	60	0.18	0.85	0.034	0.39	3.83	4.37	0.14	0.32	0.63	0.86
		79	C1	HNSCC	72	M	HN	2	3	Malignant	Non_meta	0.085	0.29	0.071	0.46	0.1	0.56	3.09	4.12	0	0.52	0	0.52
		80	C1	HNSCC	55	M	HN	1	3	Malignant	Non_meta	0.43	17.4	0.031	0.19	0.047	0.11	2.4	3.63	0.048	0.097	0.46	0.61
		81	C2	HNSCC	45	M	HN	NA	NA	normal	NA	33.1	41.2	0.5	0.8	0.05	0.15	0	0	0	0	0	0
		82	C2	HNSCC	33	F	HN	NA	3	Malignant	Non_meta	4.58	33.5	0.068	0.085	0.068	0.068	0.12	0.12	0	0	0.62	0.25
		83	C3	HNSCC	70	M	HN	1	2	Malignant	Non_meta	30.3	50.8	0	0	0	0	0	0	0	0	0	0
		84	C2	HNSCC	64	M	HN	2	4	Malignant	Non_meta	3.96	29.6	0.38	0.7	0	0.13	2.07	2.62	0.019	0.097	0.37	1.45
		85	C2	HNSCC	74	M	HN	3	2	Malignant	Non_meta	7.85	22.7	0	0	0	0	0.17	0	0	0	0	0
		86	C2	HNSCC	62	F	HN	2	2	Malignant	Non_meta	25.1	30.9	0.00882	0.035	0	0.088	0.45	0.57	0	0	0.041	0.21
		87	C1	HNSCC	54	M	HN	2	4	Malignant	Non_meta	0.038	0.23	0.29	1.84	0.24	3.63	4.03	5.48	0.58	1.44	2.88	6.92
		88	C1	HNSCC	58	M	HN	1	4	Malignant	Non_meta	0.19	3.14	0.35	0.8	0.56	2.57	4.08	5.28	0.48	1.44	2.88	6.71
		89	C2	HNSCC	16	M	HN	NA	NA	normal	NA	7.65	39	0.1	0.54	0	0.051	0.5	0.45	0	0	0.11	0.22
		90	C1	HNSCC	25	F	HN	NA	2	Malignant	Non_meta	0.54	13.3	0.21	0.43	0.00807	0.00807	0	0	0	0	1.53	0.38
		91	C3	HNSCC	50	M	HN	1	2	Malignant	Non_meta	34.6	69.1	9.68	11.6	7.66	11.2	29.1	28	4.34	4.63	21	20.7
		92	C1	HNSCC	64	M	HN	2	4	Malignant	Non_meta	3.28	11.3	0	0	0.013	0	0.029	0	0	0	0	0
		93	C2	HNSCC	69	F	HN	2	4	Malignant	Non_meta	8.29	41.7	0.016	0	0	0	0.3	0.23	0	0	0	0
		94	C2	HNSCC	62	M	HN	2	3	Malignant	Non_meta	10.1	37.7	0.017	0.15	0.025	0.034	0.52	0.38	0	0	0.38	0.19
		95	C1	HNSCC	43	M	HN	2	3	Malignant	Non_meta	8.91	11.8	0.8	1.9	0.077	0.41	9.39	5.49	0.15	0.15	0.59	0.74
		96	C1	HNSCC	47	M	HN	1	4	Malignant	Non_meta	0.33	2.35	0	0	0.81	1.63	0	0	0	0	7.06	5.88
		97	C3	HNSCC	48	M	HN	NA	NA	normal	NA	31.7	54.5	0.053	0.08	0.027	0	1.2	0.88	0.055	0	0	0.055
		98	C1	HNSCC	35	F	HN	NA	3	Malignant	Non_meta	0.15	4.8	0.15	0.41	0.038	0.2	2.17	2.22	0.041	0.21	1.23	2.13
		99	C1	HNSCC	60	F	HN	1	2	Malignant	Non_meta	0.029	0.029	1.19	0.8	0.42	0.29	0	0	0	0	0	0
		100	C2	HNSCC	49	M	HN	3	3	Malignant	Non_meta	1.99	22.7	0.069	0.069	0.00986	0	1.17	0.08	0	0	0.12	0
		101	C2	HNSCC	68	M	HN	3	4	Malignant	Non_meta	5.53	32.2	0.051	0.34	0	0.051	3.98	2.83	0.038	0.038	0.34	0.23
		102	C1	HNSCC	60	M	HN	2	1	Malignant	Non_meta	8.57	8.11	0	0	0	0	0.049	0.025	0	0	0.025	0
		103	C1	HNSCC	50	M	HN	2	4	Malignant	Non_meta	1.38	9.23	0.13	0.6	0.029	0.37	1.7	1.23	0.013	0.026	0.15	0.24
		104	C2	HNSCC	63	M	HN	1	4	Malignant	Non_meta	6.13	28	0.091	0.34	0.12	1.09	1.44	2.92	0.041	0.33	0.33	1.15
		105	C1	HNSCC	22	M	HN	NA	NA	normal	NA	0.014	0.035	0.41	0.14	0.64	0.6	0	0	0	0	0	0
		106	C2	HNSCC	40	M	HN	NA	3	Malignant	Non_meta	2.6	21.5	0.44	0.47	0.24	0.62	1.36	1.71	0.17	0.17	0.8	2.16
		107	C1	HNSCC	28	M	HN	NA	3	Malignant	Non_meta	0.59	11.7	0.67	2.01	0.02	0.91	3.3	4.1	0	0	0.89	1.61
		108	C1	HNSCC	45	M	HN	2	3	Malignant	Non_meta	0.25	0.49	0.38	0.75	0.41	1.32	12.4	6.79	0.066	0.12	1.35	1.89
		109	C1	HNSCC	53	M	HN	3	3	Malignant	Non_meta	0.39	5.21	0.15	0.89	0.015	0.12	1.66	1.66	0.031	0.061	0.4	0.37
		110	C3	HNSCC	48	M	HN	2	4	Malignant	Non_meta	38.5	51.1	0	0	0	0	0.18	0.018	0	0	0.054	0.018
		111	C1	HNSCC	60	M	HN	2	4	Malignant	Non_meta	0	0.058	0.012	0.085	0.012	0.036	0.15	0.25	0	0	0.031	0
		112	C2	HNSCC	45	M	HN	1	4	Malignant	Non_meta	18.9	43.3	0.95	1.86	1.37	5.22	1.79	2.53	0	0	2.98	5.07
		113	C2	HNSCC	43	M	HN	NA	NA	normal	NA	23.3	28.2	0	0	0	0	0.21	0.3	0	0	0	0
		114	C3	HNSCC	33	M	HN	NA	2	Malignant	Non_meta	44.4	57.6	3.02	3.68	0.063	0.16	0.61	0.35	0	0	0	0.17
		115	C1	HNSCC	83	M	HN	1	3	Malignant	Non_meta	0.5	6.08	0.28	0.4	1.85	3.68	2.04	1.86	0.19	0.19	11.7	12.8
		116	C2	HNSCC	53	M	HN	2	4	Malignant	Non_meta	14.8	38.1	0.02	0.31	0	0.01	0.24	0.17	0	0	0.086	0.086
		117	C1	HNSCC	47	M	HN	3	4	Malignant	Non_meta	0.031	2.44	0.47	1.16	0.11	0.43	1.04	2.14	0	0	0.38	0.57
		118	C2	HNSCC	72	M	HN	2	3	Malignant	Non_meta	2.51	21.9	0	0.031	0	0.031	0.55	0.55	0	0	0.046	0
		119	C1	HNSCC	61	M	HN	2	3	Malignant	Non_meta	0.99	5.31	0.21	0.43	0.036	0.34	2.2	3.64	0	0.064	0.16	0.61
		120	C1	HNSCC	55	M	HN	1	2	Malignant	Non_meta	3.42	6.77	0.012	0.024	0.024	0.024	0.44	0.44	0	0	0.088	0.088
		121	C1	HNSCC	15	F	HN	NA	NA	normal	NA	0.57	3.53	0.079	0.026	0.013	0.066	3.73	2.47	0	0.025	1.56	1.83
		122	C1	HNSCC	70	M	HN	NA	2	Malignant	Non_meta	7.7	16	0.29	0.77	0.16	0.45	11	6.55	0.077	0.25	0.71	1
		123	C2	HNSCC	42	M	HN	2	2	Malignant	Non_meta	11.2	18	2.89	4.06	2.44	3.25	7.94	9.03	0.51	0.87	3.55	5.52
		124	C2	HNSCC	71	M	HN	2	2	Malignant	Non_meta	8.53	23.3	1.69	3.08	1.35	2.68	19.4	20.9	0.5	0.75	4.91	6.41
		125	C1	HNSCC	68	M	HN	3	3	Malignant	Non_meta	0.14	0.61	0.0095	0.029	0	0	0.33	0.024	0	0	0	0
		126	C1	HNSCC	67	M	HN	2	4	Malignant	Non_meta	0.21	1.99	0	0	0.015	0.074	0.26	0.086	0	0	0.017	0
		127	C1	HNSCC	55	M	HN	2	2	Malignant	Non_meta	0	0.34	0	0.023	0	0	0.13	0.15	0	0	0	0
		128	C2	HNSCC	62	M	HN	1	2	Malignant	Non_meta	3.94	33.8	0.27	1.49	0.17	1.74	1.96	5.7	0.091	0.41	0.5	3.28
		129	C3	CRC	21	F	Colon	NA	NA	normal	NA	27.8	50.7	0.25	0.25	0	0	0.63	1.1	0	0	0.86	1.88
		130	C1	CRC	48	M	Colon	NA	NA	normal	NA	3.38	2.82	1.41	0.56	0	0	0.83	0.95	0	0	0.6	1.91
		131	C3	CRC	49	M	Colon	NA	NA	normal	NA	21	50.7	0.2	0.57	0	0.028	1.68	1.6	0	0.044	8.24	16.8
		132	C2	CRC	42	M	Colon	NA	NA	normal	NA	16.4	37.3	0.058	0.077	0	0.019	2.47	2.92	0	0.17	3.15	6.41
		133	C1	CRC	54	M	Lymph_node	3	NA	Malignant	Metastasis	0.45	1.14	0	0	0	0	0	0.27	0	0	0	0.27
		134	C2	CRC	44	F	Colon	3	2	Malignant	Non_meta	8.92	29.3	0.17	0.51	0	1.2	1.75	2.34	0	0	1.75	4.68
		135	C1	CRC	70	M	Colon	1	3	Malignant	Non_meta	1.16	2.58	0	0	0	0	0.4	1.59	0	0	0.4	4.17
		136	C1	CRC	42	F	Colon	2	2	Malignant	Non_meta	8.03	15.5	0	0	0.018	0.036	0	0	0	0	0	0.34
		137	C2	CRC	52	M	Colon	1	3	Malignant	Non_meta	25.5	34.2	0.34	0.34	0	0	0.98	1.52	0	0	0.65	3.47
		138	C3	CRC	39	F	Colon	NA	NA	normal	NA	34.2	48.5	1.18	2.15	2.22	4.51	0	0.19	0	0	3.25	5.74
		139	C1	CRC	32	M	Lymph_node	NA	NA	normal	NA	0.21	0.22	20.6	25.2	4.99	7.34	18.6	18.5	0.1	0.1	3.51	3.51
		140	C2	CRC	55	F	Colon	NA	NA	normal	NA	16.9	44.3	0.35	0.93	0.058	0.23	0.7	1.33	0	0	1.05	3.42
		141	C1	CRC	60	F	Colon	NA	NA	normal	NA	9.14	10.7	0	0.04	0.16	0.75	8.56	5.2	0	0	2.04	3.69
		142	C1	CRC	48	M	Colon	NA	NA	normal	NA	5.25	10.8	0.041	0.041	0	0	1.16	1.74	0	0	2.32	5.52
		143	C1	CRC	74	M	Lymph_node	2	NA	Malignant	Metastasis	2.54	1.82	0	0	0	0	0	2.04	0	0	0	0
		144	C1	CRC	60	M	Colon	2	3	Malignant	Non_meta	0.12	0	0	0	0	0	1.39	0.94	0	0	0.085	0.14
		145	C1	CRC	58	M	Colon	2	2	Malignant	Non_meta	6.98	17.4	0	0.013	0.067	0.61	1.87	2.9	0	0	1.66	4.98
		146	C1	CRC	72	M	Colon	1	2	Malignant	Non_meta	4.52	16.7	0	0	0	0.054	0.62	1.91	0	0	0	0.18
		147	C1	CRC	33	M	Colon	NA	NA	normal	NA	5.84	16.1	0	0.19	0	0.19	0.1	0.21	0	0	0.21	0.92
		148	C1	CRC	35	M	Lymph_node	NA	NA	normal	NA	0	0	0	0	1.89	5.66	1.03	1	0.00762	0	0.2	0.5
		149	C1	CRC	63	F	Colon	NA	NA	normal	NA	1.13	0.63	0	0	0.5	2.65	22.9	13.7	0	0	0.035	0.069
		150	C3	CRC	72	M	Colon	NA	NA	normal	NA	41.9	45	1.26	2.24	0.14	0.21	3.45	2.91	0	0.077	3.22	3.22
		151	C3	CRC	70	M	Colon	NA	NA	normal	NA	34.9	59.9	0.044	0.53	0.13	0.4	3.47	4.5	0.064	0.13	6.17	10.9
		152	C1	CRC	38	F	Lymph_node	3	NA	Malignant	Metastasis	0.41	1.51	0	0	0	0.11	0	0.43	0	0	0	0.87
		153	C1	CRC	58	M	Colon	1	2	Malignant	Non_meta	3.35	4.88	0.13	0.22	0.022	0.63	3.29	9.19	0	0.069	0.75	2.67
		154	C1	CRC	56	M	Colon	1	2	Malignant	Non_meta	2.31	1.91	0	0	0	0.73	0	0.42	0	0	0	3.33
		155	C1	CRC	60	M	Colon	2	2	Malignant	Non_meta	4.71	7.89	0	0	0.034	0.27	1.51	3.39	0	0	1.51	8.79
		156	C2	CRC	55	M	Colon	1	2	Malignant	Non_meta	13.9	24.4	0	0	0.41	0.89	2.13	2.7	0	0.056	2.36	6.91
		157	C2	CRC	35	M	Colon	NA	NA	normal	NA	15.1	24	0.15	0.28	3.3	6.48	1.47	1.64	0	0	3.27	5.24
		158	C1	CRC	30	M	Lymph_node	NA	NA	normal	NA	0	0	0	0	0	0	0.071	0.071	0	0	0.032	0.052
		159	C2	CRC	45	M	Colon	NA	NA	normal	NA	19.2	37.7	0.51	0.46	0.72	2.31	4.03	3.7	0.34	0.5	5.88	8.07
		160	C3	CRC	77	M	Colon	NA	NA	normal	NA	34.3	49.8	0.49	1.02	0.79	2.37	6.6	5.76	0	0	5.02	8.3
		161	C2	CRC	58	M	Colon	NA	NA	normal	NA	18.1	42	1.09	2.56	0.19	1.55	3.44	5.18	0.056	0.23	1.52	4.85
		162	C1	CRC	55	M	Lymph_node	2	NA	Malignant	Metastasis	0.14	0.041	0	0	0	0	0.48	0.48	0	0	0	0.16
		163	C1	CRC	52	M	Colon	2	2	Malignant	Non_meta	4.18	18.3	0.17	0.44	0	0.42	0.32	2.09	0	0.16	0.32	5.14
		164	C1	CRC	50	M	Colon	2	2	Malignant	Non_meta	5.23	6.3	0	0	0	0.085	0.23	1.25	0	0	0	0.11
		165	C2	CRC	54	M	Colon	2	2	Malignant	Non_meta	9	22.6	0.23	0.48	0.099	0.81	7.35	9.71	0.38	0.85	1.41	5.75
		166	C1	CRC	65	M	Colon	1	2	Malignant	Non_meta	9.52	13	0.15	0.13	0.088	0.44	2.98	7.44	0	0.3	2.38	8.93
		167	C2	CRC	30	M	Colon	NA	NA	normal	NA	31.4	36.8	1.06	1.41	1.39	1.9	5.68	6.09	0	0.14	6.63	10.1
		168	C1	CRC	36	M	Lymph_node	NA	NA	normal	NA	0	0	0	0	0	0	0.52	0.22	0.00771	0	0.11	0.031
		169	C2	CRC	65	F	Colon	NA	NA	normal	NA	15.1	43.6	0.045	0.54	0.45	2.55	1.23	1.97	0	0	8.17	19.2
		170	C2	CRC	71	M	Colon	NA	NA	normal	NA	26.4	40.1	0.4	0.4	0.13	1.01	20.9	14.3	1.46	3.71	3.88	6.18
		171	C3	CRC	58	M	Colon	NA	NA	normal	NA	24.6	56.5	0.44	1.15	0.64	2.1	5.14	7.07	0.11	0.19	4.91	9.16
		172	C1	CRC	64	F	Lymph_node	NA	NA	Malignant	Metastasis	0.14	0.86	0	0	0.024	0.19	0	0	0	0	0	1.27
		173	C1	CRC	54	M	Colon	2	2	Malignant	Non_meta	0.018	0.35	0	0.018	0	0.018	0.05	0	0	0	0.05	2.23
		174	C2	CRC	38	M	Colon	2	3	Malignant	Non_meta	7.95	33.1	0	0.034	0	0.27	3.56	7.36	0.16	0.48	0.6	5.4
		175	C2	CRC	36	M	Colon	2	3	Malignant	Non_meta	4.54	38.8	0	0	0	0.23	0.33	0.96	0	0.042	0.21	4.63
		176	C2	CRC	45	F	Colon	1	2	Malignant	Non_meta	19.7	32.7	0.29	1.24	0	0.37	0.81	2.13	0	0	0.51	7.5
		177	C1	CRC	30	M	Colon	NA	NA	normal	NA	5.27	11.5	0.047	0.14	0	0	0	0	0	0	3.08	6.51
		178	C1	CRC	35	M	Lymph_node	NA	NA	normal	NA	0	0	1.28	1.28	1.28	0	0.35	0.4	0.00696	0.00696	0.93	1.45
		179	C3	CRC	44	F	Colon	NA	NA	normal	NA	45.9	64.6	0.28	0.4	0.16	0.4	3.35	5.06	0.16	0.23	1.71	3.97
		180	C2	CRC	70	M	Colon	NA	NA	normal	NA	10.4	34.7	0.93	3.77	0	0.064	1.61	3.22	0.067	0.2	2.42	9.47
		181	C3	CRC	42	F	Colon	NA	NA	normal	NA	28.3	52.9	0.17	0.29	0	0.042	0.73	1.34	0	0	1.09	4.37
		182	C2	CRC	52	M	Colon	NA	NA	normal	NA	17.6	41.2	0.1	0.57	0.052	0.052	3.11	5.37	0	0	3.18	7.92
		183	C2	CRC	48	M	Colon	2	2	Malignant	Non_meta	21.2	45.5	0.021	0	0.021	0.13	0	0	0	0	0.41	3.29
		184	C1	CRC	49	M	Colon	2	2	Malignant	Non_meta	0.33	0.27	0	0	0	0	1.9	0	0	0	0.21	0.42
		185	C2	CRC	42	M	Colon	2	3	Malignant	Non_meta	16.6	36.7	0.18	0.29	0	0.11	0.88	1.55	0	0	0.66	6.42
		186	C1	CRC	52	F	Colon	2	2	Malignant	Non_meta	0.088	0.044	0	0	0	0	0	0.17	0	0	0	0
		187	C2	CRC	35	M	Colon	NA	NA	normal	NA	12	24.2	0.33	0.84	0.11	0.31	0.41	0.71	0	0	8.81	14.3
		188	C1	CRC	60	M	Colon	NA	NA	normal	NA	2.69	5.91	0.12	0.059	0.12	0.88	0.76	1.43	0	0	0.67	1.56
		189	C2	CRC	58	M	Colon	NA	NA	normal	NA	18.8	32.3	0.15	0.3	0.3	0.78	0.42	0.42	0	0	2.64	6.54
		190	C1	CRC	61	M	Colon	NA	NA	normal	NA	6.91	12.8	0	0.039	0.039	0.16	0.32	0.63	0	0.079	2.69	6.5
		191	C2	CRC	72	M	Colon	NA	NA	normal	NA	14.3	35.3	0.078	0.27	0	0.039	2.45	4.1	0.045	0.4	1.69	6.2
		192	C1	CRC	50	F	Lymph_node	2	NA	Malignant	Metastasis	1.7	2.55	0	0	0	0.077	0.31	0.5	0	0	0.063	0.94
		193	C1	CRC	55	F	Colon	2	2	Malignant	Non_meta	1.1	3.29	0	0.027	0.027	0.027	0.78	2.78	0	0	0.056	2.5
		194	C1	CRC	60	F	Colon	2	3	Malignant	Non_meta	3.5	0.97	0	0	0.034	0.34	1.87	2.94	0	0	0	0.13
		195	C1	CRC	48	M	Colon	2	2	Malignant	Non_meta	0	0	0	0	0	0	0.21	0.36	0	0	0.036	0.14
		196	C2	CRC	45	M	Colon	NA	NA	normal	NA	11.4	18.4	0.096	0.096	1.03	1.8	0.45	0.61	0	0	9.33	12
		197	C1	CRC	30	M	Lymph_node	NA	NA	normal	NA	0	0	2.9	3.38	1.93	7.25	2.41	2.09	0	0.00932	1.25	1.98
		198	C2	CRC	58	M	Colon	NA	NA	normal	NA	8.26	19.1	0.043	0.043	0.56	1.69	3.37	4.78	0.022	0.067	1.18	2.97
		199	C1	CRC	56	M	Colon	NA	NA	normal	NA	6.78	13.7	0	0.092	0.23	1.57	1.8	2.38	0	0.049	2.92	11
		200	C2	CRC	60	M	Colon	NA	NA	normal	NA	8.97	28.8	0.18	0.54	0	0.091	0.27	0.82	0	0	0.91	5.02
		201	C2	CRC	55	M	Colon	NA	NA	normal	NA	25.3	40.6	0.13	0.35	0.31	1.18	2.04	5.29	0.064	0.83	1.21	5.42
		202	C1	CRC	71	M	Lymph_node	2	NA	Malignant	Metastasis	6.28	11.4	0.069	0.034	0	0.069	0.11	0.21	0	0	0	2.78
		203	C1	CRC	70	F	Colon	2	2	Malignant	Non_meta	0.36	0.64	0	0	0	0	0	0.051	0	0	0.026	0.051
		204	C1	CRC	72	M	Colon	1	3	Malignant	Non_meta	1.94	1.99	0	0	0	0.015	0.15	0.38	0	0	0	0.15
		205	C2	CRC	70	M	Colon	1	2	Malignant	Non_meta	20.2	41.9	0	0.029	0.029	0.086	1.85	2.41	0	0	1.91	10.1
		206	C1	CRC	21	F	Colon	NA	NA	normal	NA	0.11	0	0	0	0	0	0.048	0	0	0	0	0
		207	C1	CRC	22	M	Lymph_node	NA	NA	normal	NA	0	0	0	0	0	0	0.048	0.43	0	0	0.23	1.18
		208	C2	CRC	52	M	Colon	NA	NA	normal	NA	4.89	32.7	0.049	0.49	0.098	0.59	1.26	2.92	0	0.039	5.32	21.7
		209	C1	CRC	50	M	Colon	NA	NA	normal	NA	4.15	11.2	0.32	0.64	0	1.6	3.9	6.96	0	0.036	0.25	1.44
		210	C1	CRC	54	M	Colon	NA	NA	normal	NA	2.77	13.2	0.088	0.2	0	0.2	0.49	1.58	0	0	0.74	3.6
		211	C1	CRC	65	M	Colon	NA	NA	normal	NA	2.46	7.05	0.1	0.1	0	0.13	0.41	1.02	0	0	0.051	1.32
		212	C1	CRC	49	F	Lymph_node	3	NA	Malignant	Metastasis	0.025	0	0	0	0	0	0.28	0.23	0	0	0	0
		213	C1	CRC	45	M	Colon	3	3	Malignant	Non_meta	0	0.021	0	0	0	0.021	0.16	0.08	0	0	0.08	1.93
		214	C1	CRC	77	M	Colon	1	2	Malignant	Non_meta	3.52	6.12	0.029	0.015	0.015	0.059	4.15	3.81	0	0	0	0.35
		215	C1	CRC	58	M	Colon	2	2	Malignant	Non_meta	1.76	2.66	0	0	0	0.16	0.54	1.47	0	0	0.03	1.2
		216	C1	CRC	35	M	Colon	NA	NA	normal	NA	0.73	0.37	0	0	0	0	0.17	0.14	0	0	0	0.07
		217	C1	CRC	34	M	Lymph_node	NA	NA	normal	NA	0	0	0.61	1.22	0	0	2.6	5	0.057	0.29	0.63	1.93
		218	C1	CRC	54	M	Colon	NA	NA	normal	NA	2.59	4.52	0	0	0	0.094	0.076	0.18	0	0	1.2	3.31
		219	C1	CRC	38	M	Colon	NA	NA	normal	NA	5	5.91	0	0	0	0.11	0.21	0.21	0	0	0.069	0.55
		220	C1	CRC	36	M	Colon	NA	NA	normal	NA	5.1	7.8	0.045	0.045	0	0.045	1.79	2.58	0.048	0.048	0.75	2.32
		221	C1	CRC	45	F	Colon	NA	NA	normal	NA	5.36	16.9	0.06	0.06	0	0.06	0.52	1.03	0	0	0.75	2.41
		222	C1	CRC	64	M	Lymph_node	3	NA	Malignant	Metastasis	0	0	0	0	0	0	0	0	0	0	0	0
		223	C1	CRC	65	F	Colon	3	3	Malignant	Non_meta	0	0	0	0	0	0	0	0	0	0	0	0
		224	C2	CRC	71	M	Colon	1	3	Malignant	Non_meta	2.97	18.3	0.051	0.61	0.051	0.77	1.45	3.54	0.03	0.12	1.66	15.4
		225	C1	CRC	58	M	Colon	2	2	Malignant	Non_meta	0.82	0.87	0	0.017	0	0	0.31	0.94	0	0	0.052	0.63
		226	C1	NSCLC	30	M	Lung	NA	NA	normal	NA	0.38	0	0	0	1.04	1.23	2.15	0	0	1.08	0	0
		227	C1	NSCLC	67	M	Lung	3	1	Malignant	Non_meta	4.3	0.65	0.027	0	0.082	0.027	0.47	1.18	0	0.95	0.24	3.55
		228	C1	NSCLC	71	M	Lung	3	2	Malignant	Non_meta	0.34	0	0	0	0.42	0.72	0.23	0.92	0	0.23	0	0.58
		229	C1	NSCLC	41	M	Lung	2	1	Malignant	Non_meta	3.39	0.33	0.5	0.13	1.73	1.84	0.47	0.71	0	0	0.71	4.71
		230	C1	NSCLC	63	M	Lung	3	3	Malignant	Non_meta	17.6	6.8	0.015	0	0.81	0.29	1.29	0.43	0	0	0	0
		231	C1	NSCLC	58	M	Lung	3	1	Malignant	Non_meta	11.4	1.48	1.32	0.058	15.5	6.93	13.7	3.95	5.2	6.65	2.08	1.87
		232	C1	NSCLC	61	M	Lung	2	1	Malignant	Non_meta	1.56	0.38	0	0	4.31	5.73	9.29	13.2	3.57	6.79	8.57	13.9
		233	C1	NSCLC	61	M	Lung	2	1	Malignant	Non_meta	4.85	3.53	0	0	11.3	14	17	18.4	6.34	6.81	15.4	23.6
		234	C2	NSCLC	56	M	Lung	2	1	Malignant	Non_meta	38.6	36.5	2.34	2.19	15.9	18	8.77	5.26	5.26	7.02	24.6	36.8
		235	C1	NSCLC	55	M	Lung	1	1	Malignant	Non_meta	6.13	10.1	0	0	1.11	2.81	0.24	0.72	0	0.24	0	0.24
		236	C1	NSCLC	30	M	Lung	NA	NA	normal	NA	0.66	0.26	0.46	0.066	5.67	6.79	0.37	3.35	1.86	5.58	0.37	1.49
		237	C1	NSCLC	67	M	Lung	NA	NA	normal	NA	0.77	0.091	0.46	0.32	0.68	0.73	1.65	0.82	0.82	1.1	0	0.27
		238	C1	NSCLC	71	M	Lung	NA	NA	normal	NA	0.078	0.039	0.16	0.078	0.19	0.58	5.51	3.08	2.2	4.19	0	1.1
		239	C1	NSCLC	41	M	Lung	NA	NA	normal	NA	0.13	0	0	0	0.16	0.095	0.42	0	0	0	0.21	0.42
		240	C1	NSCLC	63	M	Lung	NA	NA	normal	NA	0.52	0.4	1.26	0.57	2.04	2.71	8.33	5.34	0.43	2.14	0.21	1.07
		241	C1	NSCLC	58	M	Lung	NA	NA	normal	NA	0.62	0	0.1	0.1	1.76	0.52	1.03	0.52	0	0.52	0	0
		242	C1	NSCLC	61	M	Lung	NA	NA	normal	NA	5.43	2.67	3.27	2.72	19.3	18.9	16.8	15	1.45	4.88	1.85	3.96
		243	C1	NSCLC	61	M	Lung	NA	NA	normal	NA	1.5	1.15	0.49	0.93	2.92	2.61	2.78	3.29	0.51	1.77	3.04	4.56
		244	C1	NSCLC	56	M	Lung	NA	NA	normal	NA	1.56	1.16	2.13	2.23	2.66	4.33	9.24	11.6	4.42	6.83	2.01	6.02
		245	C1	NSCLC	55	M	Lung	NA	NA	normal	NA	0.39	0.19	0.58	0.97	1.85	2.92	13.8	5.5	0	1.83	0	0
		246	C1	NSCLC	16	F	Lung	NA	NA	normal	NA	0.07	0	0	0	0	0.07	0.26	0.13	0	0	0	0
		247	C1	NSCLC	43	M	Lung	NA	1	Malignant	Non_meta	12.8	5.96	2.26	1.85	2.17	1.72	20.3	18.6	3.17	4.1	3.72	5.73
		248	C1	NSCLC	65	F	Lung	3	3	Malignant	Non_meta	0	0	0	0	0	0.069	0	0.084	0	0	0	0
		249	C1	NSCLC	69	M	Lung	NA	3	Malignant	Non_meta	0.89	0	0	0	0.07	0	0	0	0	0	0.62	0
		250	C1	NSCLC	54	M	Lung	NA	2	Malignant	Non_meta	0.098	0.098	1.18	0	0.049	0	1.02	0.17	0.14	0.1	0.029	0
		251	C2	NSCLC	66	M	Lung	3	1	Malignant	Non_meta	30.7	16.4	6.76	6.14	4.23	5.47	13.4	14.6	3.83	4.88	12.7	17.6
		252	C1	NSCLC	59	M	Lung	3	2	Malignant	Non_meta	2.07	1.01	0.14	0.14	0.023	0.069	7.55	10.9	0	1.51	0	2.26
		253	C2	NSCLC	56	M	Lung	2	1	Malignant	Non_meta	19.2	21.9	0.17	0.21	1.81	3.38	5.87	5.59	1.4	1.4	11.5	20.4
		254	C1	NSCLC	62	M	Lung	2	1	Malignant	Non_meta	1.23	1.15	0	0	1.27	2.23	2.29	7.63	1.53	3.05	2.29	6.87
		255	C1	NSCLC	63	M	Lung	1	1	Malignant	Non_meta	12.9	8.05	0	0	5.76	7.08	14.5	19.1	2.18	5.52	5.98	14.6
		256	C1	NSCLC	16	F	Lung	NA	NA	normal	NA	0.12	0.041	0	0	0	0	0.49	0.2	0	0	0	0
		257	C1	NSCLC	43	M	Lung	NA	NA	normal	NA	5.84	0.21	1.22	0.29	3.78	1.51	3.42	2.56	0.85	1.42	0.57	0.57
		258	C1	NSCLC	65	F	Lung	NA	NA	normal	NA	0.072	0.14	0	0	0.65	0.86	1.55	0.78	0.78	2.33	0	0
		259	C1	NSCLC	69	M	Lung	NA	NA	normal	NA	1.41	0.55	0.78	0.55	2.07	2.3	1.74	2.74	1	2.49	0.5	0.75
		260	C1	NSCLC	54	M	Lung	NA	NA	normal	NA	0.41	0.72	1.03	1.08	0.26	1.18	2.38	1.96	0.56	1.68	0.14	1.82
		261	C1	NSCLC	66	M	Lung	NA	NA	normal	NA	3.34	2.39	1.57	1.98	2.69	3.92	4.2	5.81	0.37	2.35	1.48	4.08
		262	C1	NSCLC	59	M	Lung	NA	NA	normal	NA	0.24	0.24	0.85	0.73	1.15	2	2.52	7.55	0.63	1.89	1.26	5.03
		263	C1	NSCLC	56	M	Lung	NA	NA	normal	NA	1.06	1.24	0.93	1.18	5.9	7.39	6.01	4.9	3.12	5.35	1.78	3.56
		264	C1	NSCLC	62	M	Lung	NA	NA	normal	NA	8.12	2.47	1.75	0.1	1.95	3.08	15.4	3.85	3.85	11.5	0	0
		265	C1	NSCLC	63	M	Lung	NA	NA	normal	NA	0.84	0.39	0.28	0.17	1.95	2.23	2.03	1.74	0.58	2.23	0.48	2.33
		266	C1	NSCLC	27	M	Lung	NA	NA	normal	NA	2.75	0.65	1.57	0.85	3.2	2.55	17.7	10.9	6.12	14.3	0.68	1.36
		267	C2	NSCLC	52	M	Lung	3	1	Malignant	Non_meta	44.1	31.6	0.13	0.089	2.02	2.08	6.02	8.77	2.26	4.51	13	26.8
		268	C1	NSCLC	68	M	Lung	3	1	Malignant	Non_meta	0.31	0.15	0	0	0	0.039	0.064	0	0	0	0	0
		269	C1	NSCLC	64	F	Lung	2	1	Malignant	Non_meta	1.52	0	0	0	0	0	0.16	0	0	0	0	0
		270	C1	NSCLC	58	F	Lung	2	2	Malignant	Non_meta	17.7	6.38	0	0	0.41	0.72	0.47	1.41	0.16	0.31	3.13	6.26
		271	C1	NSCLC	56	M	Lung	3	2	Malignant	Non_meta	0.13	0.1	0.32	0.088	0.16	0.18	1.47	0.15	0	0	0	0.15
		272	C1	NSCLC	63	M	Lung	3	2	Malignant	Non_meta	3.44	1.46	0.21	0.3	0.42	0.83	4.26	6.38	1.06	4.26	2.13	7.18
		273	C2	NSCLC	62	M	Lung	2	2	Malignant	Non_meta	49.3	17.4	0	0	2.52	3.43	6.84	4.84	3.13	7.69	2.85	9.4
		274	C1	NSCLC	55	M	Lung	2	2	Malignant	Non_meta	15.6	11.3	0.32	0.38	4.72	6.1	17.9	20.5	8.48	21	4.91	10.7
		275	C1	NSCLC	65	M	Lung	1	1	Malignant	Non_meta	0	0	0	0	0	0	0	0	0	0	0	0
		276	C1	NSCLC	27	M	Lung	NA	NA	normal	NA	0.66	0	0.5	0	1.16	0.41	2.29	0	0	0	0	0
		277	C1	NSCLC	52	M	Lung	NA	NA	normal	NA	0.085	0	0.13	0.13	0.3	0.3	0.1	0.1	0	0	0	0.1
		278	C1	NSCLC	68	M	Lung	NA	NA	normal	NA	0	0.05	0	0	0	0.15	0.14	0.8	0.094	0.89	0	0.19
		279	C1	NSCLC	64	F	Lung	NA	NA	normal	NA	0.19	0.064	0	0	0.32	0.38	11.4	2.84	1.82	5.34	0	0.8
		280	C1	NSCLC	58	F	Lung	NA	NA	normal	NA	2.16	1.57	0.054	0.32	1.08	1.19	6.93	7.67	1.24	2.23	0.99	1.49
		281	C1	NSCLC	56	M	Lung	NA	NA	normal	NA	0	0	0	0	0.14	0.55	0.71	0.53	0.18	0.35	0	0.18
		282	C1	NSCLC	63	M	Lung	NA	NA	normal	NA	1.16	1.26	0.4	0.5	2.12	4.95	6.06	8.86	1.86	3.03	0.93	3.73
		283	C1	NSCLC	62	M	Lung	NA	NA	normal	NA	3.62	4.29	5.01	5.44	7.92	10.8	7	7.25	2.78	6.88	5.68	10.9
		284	C1	NSCLC	55	M	Lung	NA	NA	normal	NA	6.79	5.7	1.67	1.79	1.63	1.09	3.36	3.36	0.22	2.24	1.57	2.69
		285	C1	NSCLC	65	M	Lung	NA	NA	normal	NA	0.21	0	0	0	0.053	0	0	0	0	0	0	0
		286	C1	NSCLC	33	M	Lung	NA	NA	normal	NA	0.37	0.34	0.15	0.12	0.37	0.68	3.35	3.72	1.49	4.09	0.37	1.12
		287	C1	NSCLC	57	F	Lung	3	1	Malignant	Non_meta	10.9	8.49	0	0	0.28	0.52	3.98	5.68	0.28	0	0.85	1.99
		288	C1	NSCLC	39	F	Lung	3	1	Malignant	Non_meta	0.33	0	0	0	0	0	1.38	0.077	0	0.077	0.077	0
		289	C1	NSCLC	65	M	Lung	3	1	Malignant	Non_meta	2.74	0.69	0	0	0	0	0.08	0	0	0	0	0
		290	C1	NSCLC	59	M	Lung	3	3	Malignant	Non_meta	9.43	6.52	0	0	0.29	0.53	8.93	12.3	0.78	2.2	1.55	5.56
		291	C1	NSCLC	54	M	Lung	2	1	Malignant	Non_meta	4.16	1.46	0.25	0.14	0.036	0.071	11.9	10.2	1.96	4.25	0.38	1
		292	C1	NSCLC	58	M	Lung	2	2	Malignant	Non_meta	10	2.39	2	1.47	3	3	12.4	12.5	2.31	5.36	2.72	5.45
		293	C1	NSCLC	72	M	Lung	2	2	Malignant	Non_meta	0.021	0	0	0	0	0	0	0	0	0	0	0
		294	C1	NSCLC	33	M	Lung	NA	NA	normal	NA	0.5	0.22	0.055	0	0	0	3.9	2.31	0.72	4.76	0	0.43
		295	C1	NSCLC	57	F	Lung	NA	NA	normal	NA	1.73	1.64	0.094	0.047	0.23	0.47	8.14	6.49	1.27	1.65	0.13	0.76
		296	C1	NSCLC	66	M	Lung	NA	NA	normal	NA	0	0.066	0	0	0	0	0	0	0	0.62	0	0
		297	C1	NSCLC	55	M	Lung	NA	NA	normal	NA	0.17	0.042	0	0	0	0	2.21	4.14	0	0.28	0.28	0.83
		298	C1	NSCLC	39	F	Lung	NA	NA	normal	NA	3.91	3.13	0	0	0.056	0.056	1.48	1.48	0.74	1.85	0.37	0
		299	C1	NSCLC	65	M	Lung	NA	NA	normal	NA	0	0	0	0	0.097	0.19	0.88	1.47	0	0.29	0	0.59
		300	C1	NSCLC	59	M	Lung	NA	NA	normal	NA	0.76	0.4	0.24	0.36	0.4	1.05	1.89	3.49	0.44	1.89	0.29	1.16
		301	C1	NSCLC	54	M	Lung	NA	NA	normal	NA	1.28	0.68	2.22	2.13	1.02	1.02	12.3	10.3	2.66	4.22	0.16	0.47
		302	C1	NSCLC	58	M	Lung	NA	NA	normal	NA	0.31	0.53	0.088	0.13	0.31	0.57	0.46	0.46	0	0.15	0.46	0.61
		303	C1	NSCLC	72	M	Lung	NA	NA	normal	NA	0	0	0	0	0	0.06	0	0.093	0	0.093	0	0
		304	C1	NSCLC	40	F	Lung	NA	NA	normal	NA	3.12	1.73	0	0	0.62	0.83	22.3	19.8	6.3	13	0.14	0.29
		305	C2	NSCLC	40	M	Lung	3	1	Malignant	Non_meta	27.6	28.6	0.18	0.25	2.83	3.08	13.3	14.6	1.48	2.12	12.6	20.7
		306	C1	NSCLC	45	F	Lung	3	1	Malignant	Non_meta	0.12	0	0	0	0	0	0.12	0.23	0	0.12	0.12	0.058
		307	C1	NSCLC	57	M	Lung	2	2	Malignant	Non_meta	2.56	2.05	2.22	2.56	4.27	7.69	5.47	3.65	2.86	4.69	0.26	2.08
		308	C1	NSCLC	43	F	Lung	2	1	Malignant	Non_meta	0.067	0	0	0	0	0	0	0	0	0	0	0.045
		309	C1	NSCLC	54	M	Lung	3	1	Malignant	Non_meta	0.17	0.019	0	0	0.074	0.11	0	0	0	0	0.35	0.35
		310	C1	NSCLC	62	M	Lung	3	2	Malignant	Non_meta	0.02	0	0	0	0	0	0	0	0	0	0	0
		311	C1	NSCLC	63	M	Lung	3	1	Malignant	Non_meta	0.075	0.038	0	0	0	0.075	0.22	0.19	0	0	0.11	0.19
		312	C2	NSCLC	65	M	Lung	2	1	Malignant	Non_meta	30.4	30.6	0.019	0.038	1.09	1.38	4.46	4.46	2.97	3.72	4.83	14.1
		313	C1	NSCLC	72	M	Lung	2	1	Malignant	Non_meta	0.043	0	0	0	0.022	0	0.19	0	0	0.094	0.28	0.38
		314	C1	NSCLC	40	F	Lung	NA	NA	normal	NA	4.61	2.11	0	0	0.93	1.28	1.16	5.15	8.25	20.4	0.26	0.64
		315	C1	NSCLC	40	M	Lung	NA	NA	normal	NA	35.2	3.61	3	0.12	4.27	2.16	0	5.84	10.8	10.1	0.67	0.67
		316	C1	NSCLC	45	F	Lung	NA	NA	normal	NA	0.069	0.069	0	0	0	0	0	0.94	0	1.89	0	0.47
		317	C1	NSCLC	57	M	Lung	NA	NA	normal	NA	9.67	7.06	0.5	0.56	1.67	1.72	6.3	13.9	1.1	1.2	1.9	4.2
		318	C1	NSCLC	43	F	Lung	NA	NA	normal	NA	0.22	0.075	0.075	0	0	0	3.7	14.8	0.85	3.56	0	0.14
		319	C1	NSCLC	54	M	Lung	NA	NA	normal	NA	0.77	0.59	0.41	0.12	0.059	0	4.16	4.81	0.28	0.46	0	0.28
		320	C1	NSCLC	62	M	Lung	NA	NA	normal	NA	8.45	0.6	0	0	2.41	2.41	13.7	7.09	1.37	1.6	0.69	2.52
		321	C1	NSCLC	63	M	Lung	NA	NA	normal	NA	0.53	0.15	0	0	0.15	0.075	8.05	1.58	2.64	1.58	0.26	0.66
		322	C1	NSCLC	65	M	Lung	NA	NA	normal	NA	3.66	2.7	1.02	1.07	4.83	5.6	9.26	9.12	1.62	2.06	2.21	4.12
		323	C1	NSCLC	72	M	Lung	NA	NA	normal	NA	6.65	2.89	0.12	0.12	1.62	1.68	13.6	10.6	3.88	6.44	0.61	0.82
		324	C2	ESO	68	M	Esophagus	3	NA	Malignant	Non_meta	0.3	36.6	0.25	0.74	0.38	1.42	2.72	1.36	0.57	0.11	3.97	5.1
		325	C2	ESO	68	M	Esophagus	NA	NA	normal	NA	0	28.5	0	0	0	0.67	0.62	0.35	0.089	0	0.089	1.15
		326	C3	ESO	64	M	Esophagus	3	NA	Malignant	Non_meta	7.32	83.9	0	0	0.25	0.89	0	0.34	0	0	3.05	6.78
		327	C3	ESO	64	M	Esophagus	NA	NA	normal	NA	0.89	74.6	0	0.06	0	0.24	0.99	2.48	0	0	0.5	2.97
		328	C3	ESO	61	M	Esophagus	3	NA	Malignant	Non_meta	3.78	72.7	0.16	0.93	1.86	9.13	4.28	5.99	0.86	0.51	4.45	10.6
		329	C3	ESO	61	M	Esophagus	NA	NA	normal	NA	0.48	56.9	0.06	0.48	0	0.71	0.83	1.2	0.092	0.092	0.55	3.23
		330	C3	ESO	59	M	Esophagus	3	NA	Malignant	Non_meta	13.8	70	0.37	1.03	4.23	14.7	2.61	4.66	0	0.079	4.5	10.7
		331	C1	ESO	59	M	Esophagus	NA	NA	normal	NA	0	0	5.13	12.8	0	10.3	2.49	2.4	0.83	0.37	1.38	6.73
		332	C2	ESO	57	M	Esophagus	3	NA	Malignant	Non_meta	0.94	40.9	0.16	7.9	2.27	13.8	6.45	10.1	0.75	1.22	4.87	13.9
		333	C1	ESO	57	M	Esophagus	NA	NA	normal	NA	0	12.9	0	0	0	0.07	0.8	0.8	0	0	0	0.8
		334	C3	ESO	64	M	Esophagus	3	NA	Malignant	Non_meta	3.57	76	0	0.43	0.43	3.57	2.83	4.9	0.068	0.068	1.5	11.3
		335	C2	ESO	64	M	Esophagus	NA	NA	normal	NA	0.67	41.9	0	0	0	0.13	0.095	0.57	0	0	0.38	1.81
		336	C3	ESO	67	F	Esophagus	3	NA	Malignant	Non_meta	1.8	71.6	0.32	7.83	0.14	3.24	2.19	4.62	0.24	0.49	2.84	8.52
		337	C2	ESO	67	F	Esophagus	NA	NA	normal	NA	0.42	31.3	0.42	3.2	0.21	1.04	2.77	2.77	0	0	1.22	6.21
		338	C1	ESO	47	M	Esophagus	3	NA	Malignant	Non_meta	0.12	19.7	0.061	0.18	0.12	0.85	0.34	0.55	0	0	0.14	1.57
		339	C2	ESO	47	M	Esophagus	NA	NA	normal	NA	2.3	43.4	0.29	0	0	0.86	0.42	1.35	0	0	0.42	3.54
		340	C1	ESO	65	M	Esophagus	3	NA	Malignant	Non_meta	0.11	7.86	0	0	0.13	0.7	1.36	0.16	0	0	0.52	0.42
		341	C2	ESO	65	M	Esophagus	NA	NA	normal	NA	4.01	42.3	0	0	0.069	0.28	1.45	0.6	0.6	0	0.85	2.04
		342	C1	ESO	55	M	Esophagus	3	NA	Malignant	Non_meta	0	0.41	0	0.32	0	0.32	0.21	0.32	0	0	0.43	1.61
		343	C2	ESO	55	M	Esophagus	NA	NA	normal	NA	0.053	35.5	0	0	0	0.79	0	0	0	0	0	0
		344	C2	ESO	56	F	Esophagus	3	NA	Malignant	Non_meta	17.8	28.7	4.24	6.13	8.96	10.4	18.3	18.3	2.5	1.25	24.6	27.5
		345	C1	ESO	56	F	Esophagus	NA	NA	normal	NA	0	1.23	0	0.92	1.23	3.37	1.23	1.34	0.45	0.11	3.14	6.72
		346	C1	ESO	73	F	Esophagus	3	NA	Malignant	Non_meta	0	0.37	0.12	0.12	0.062	0.19	3.04	0.45	0	0	1.04	0.62
		347	C2	ESO	73	F	Esophagus	NA	NA	normal	NA	0.75	49.2	0.15	2.09	0	0.3	1.18	0.81	0	0	0.37	2.25
		348	C3	ESO	70	M	Esophagus	3	NA	Malignant	Non_meta	0.84	66.5	0.12	1.25	0.43	7.79	7.88	11.9	0.3	0.45	5.65	11.9
		349	C2	ESO	70	M	Esophagus	NA	NA	normal	NA	0.098	30	0.15	1.47	0	0.2	3.76	3.01	1.61	0.21	1.07	3.87
		350	C2	ESO	53	M	Esophagus	3	NA	Malignant	Non_meta	0.089	23.9	0.089	1.29	0.27	3.56	0.38	0.51	0	0	0.63	4.63
		351	C1	ESO	53	M	Esophagus	NA	NA	normal	NA	0.92	7.34	0	1.83	0	2.75	1.19	1.95	0.085	0.17	0.42	3.39
		352	C1	ESO	67	M	Esophagus	3	NA	Malignant	Non_meta	0.025	10.7	0.46	10.3	0.15	2.05	6.77	8.84	0.088	0.044	2.46	6.55
		353	C2	ESO	67	M	Esophagus	NA	NA	normal	NA	0.8	45.8	0	0.64	0.08	0.64	7	10	0	0	1	3
		354	C1	ESO	69	M	Esophagus	3	NA	Malignant	Non_meta	0	0	0	0	0	0	0	0	0	0	0	0
		355	C1	ESO	69	M	Esophagus	NA	NA	normal	NA	0	3.85	0	0	0	0.14	0	0	0	0	0	0
		356	C3	ESO	70	F	Esophagus	3	NA	Malignant	Non_meta	3.61	64.9	0.074	0.59	0.22	1.47	1.68	0.37	0.061	0.031	1.01	2.42
		357	C3	ESO	70	F	Esophagus	NA	NA	normal	NA	0.23	58	0.057	0.68	0.057	0.8	2.94	5.88	0	0	1.96	7.84
		358	C2	ESO	74	M	Esophagus	3	NA	Malignant	Non_meta	0.57	38.3	0	0.018	0.018	0.14	0.16	0.33	0	0	0	0.99
		359	C1	ESO	74	M	Esophagus	NA	NA	normal	NA	0	4.88	0	2.44	1.22	4.88	1.16	1.93	0	0	0.9	4.38
		360	C3	ESO	54	M	Esophagus	3	NA	Malignant	Non_meta	7.3	65.7	0	0.11	1.23	5.72	2.13	3.54	0.048	0	2.47	10.4
		361	C2	ESO	54	M	Esophagus	NA	NA	normal	NA	1.94	48	0	0.16	0.16	0.56	4.09	2.76	1.44	0.48	4.33	6.85
		362	C3	ESO	64	M	Esophagus	2	NA	Malignant	Non_meta	1.3	58.3	0	0	0.77	9.45	0.19	0	0	0	0.26	1.15
		363	C2	ESO	64	M	Esophagus	NA	NA	normal	NA	0.41	43.2	0	0	0	0	2.02	0.16	1.56	0	0	0.078
		364	C2	ESO	57	M	Esophagus	2	NA	Malignant	Non_meta	0.27	23.7	0.053	0	0.053	0.32	0.98	0.6	0	0.029	0.23	1.52
		365	C1	ESO	57	M	Esophagus	NA	NA	normal	NA	0	11.8	0	0.13	0	0	0.19	0.19	0	0	0	2.26
		366	C3	ESO	48	M	Esophagus	3	NA	Malignant	Non_meta	3.01	60.9	0.54	4.15	1.14	6.74	4.69	8.05	0.75	0.85	2.08	5.76
		367	C2	ESO	48	M	Esophagus	NA	NA	normal	NA	1.32	42	0.13	1.95	0.25	0.69	5.6	10.7	1.07	1.6	4.27	9.33
		368	C3	ESO	61	F	Esophagus	3	NA	Malignant	Non_meta	4.99	87.6	0.094	0.28	0.42	2.54	3.85	7.6	0.3	0.2	2.94	12.6
		369	C3	ESO	61	F	Esophagus	NA	NA	normal	NA	1.67	55.7	0.11	1.4	0.11	0.39	3.89	4.71	1.06	1.06	2.59	8.13
		370	C1	ESO	61	M	Esophagus	3	NA	Malignant	Non_meta	0	0.39	0	0	0	0.028	0	0	0	0	0	0.071
		371	C1	ESO	61	M	Esophagus	NA	NA	normal	NA	0.15	7.31	0	0	0	0	0	0	0	0	0	0.35
		372	C2	ESO	61	M	Esophagus	2	NA	Malignant	Non_meta	0.16	24.4	0.12	2.91	0.44	9.26	4.12	6.53	0	0	2.58	6.7
		373	C2	ESO	61	M	Esophagus	NA	NA	normal	NA	1.39	37.6	0.28	2.68	0.37	3.61	0	0	0	0	0	10
		374	C1	ESO	52	M	Esophagus	2	NA	Malignant	Non_meta	0	2.92	0.094	0.66	0.47	3.95	1.13	3.4	0	0.095	1.56	6.76
		375	C3	ESO	52	M	Esophagus	NA	NA	normal	NA	2.68	69.1	0.057	0.23	0.28	0.85	5.2	7.89	0.17	0.34	1.01	4.87
		376	C1	ESO	60	F	Esophagus	2	NA	Malignant	Non_meta	0	0.3	0	0.3	0.79	5.35	0.37	1.19	0	0	1.01	4.68
		377	C2	ESO	60	F	Esophagus	NA	NA	normal	NA	1	44.6	0	1.12	0	0.33	1.27	2.54	0	0	1.02	3.81
		378	C1	ESO	68	M	Esophagus	1	NA	Malignant	Non_meta	0	2.39	0	0.45	0.057	1.25	0.14	0.29	0	0	0.14	1.01
		379	C2	ESO	68	M	Esophagus	NA	NA	normal	NA	0.3	20.2	0	0.12	0	0.059	0	0	0	0	0	0.28
		380	C3	ESO	43	F	Esophagus	2	NA	Malignant	Non_meta	1.11	64.3	0.055	2.1	0.55	4.1	4.88	7.41	0.83	0.78	3.02	9.27
		381	C2	ESO	43	F	Esophagus	NA	NA	normal	NA	0.26	36	0	0.18	0	0	1.64	1.74	0.72	0	0.2	1.02
		382	C1	ESO	59	M	Esophagus	3	NA	Malignant	Non_meta	0	1.17	0	0.069	0	0.14	0.23	0.46	0	0	0.23	1.37
		383	C2	ESO	59	M	Esophagus	NA	NA	normal	NA	0.11	23.2	0	0	0.17	1.13	0	0.13	0	0	0.13	0.13
		384	C2	ESO	55	M	Esophagus	3	NA	Malignant	Non_meta	0.15	21.5	0	0.073	0	0.32	0.59	0.15	0.15	0	0.15	1.03
		385	C2	ESO	55	M	Esophagus	NA	NA	normal	NA	0.26	28.2	0	0.37	0	0	0.72	2.16	0	0	0	0
		386	C2	ESO	68	M	Esophagus	1	NA	Malignant	Non_meta	0.62	47.2	0.31	1.85	0.15	2.93	4	6.14	0.97	0.49	1.56	4.48
		387	C2	ESO	68	M	Esophagus	NA	NA	normal	NA	1.17	26.1	0.076	0.76	0.038	0.076	1.94	1.65	0.65	0.072	0	0.22
		388	C2	ESO	58	F	Esophagus	1	NA	Malignant	Non_meta	0.22	19.7	0	0.49	0.088	4.2	0	0.39	0	0	2.33	7
		389	C2	ESO	58	F	Esophagus	NA	NA	normal	NA	0.19	24.6	0	0.29	0	0.14	0.21	0.21	0	0	0.21	1.5
		390	C1	ESO	50	M	Esophagus	2	NA	Malignant	Non_meta	0.8	0.8	2.79	6.37	10.4	29.9	1.25	2.23	0.054	0.11	1.85	3.64
		391	C3	ESO	50	M	Esophagus	NA	NA	normal	NA	3.36	60	0.15	2.63	0.073	0.51	0.9	1.98	0	0	1.26	5.04
		392	C3	ESO	44	M	Esophagus	1	NA	Malignant	Non_meta	1.03	70.3	0	0.46	0.46	3.77	0.87	2.02	0	0	2.31	8.38
		393	C1	ESO	44	M	Esophagus	NA	NA	normal	NA	0	12.1	0	0.5	0	0	0	0	0	0	0	0
		394	C3	ESO	61	M	Esophagus	2	NA	Malignant	Non_meta	4.6	62.7	0.07	1.6	0.7	3.91	5.52	8.53	0.2	0.24	6.2	16.1
		395	C3	ESO	61	M	Esophagus	NA	NA	normal	NA	3.66	65	0.16	1.11	0.32	1.11	0.69	1.55	0	0	1.03	4.3
		396	C1	ESO	61	M	Esophagus	1	NA	Malignant	Non_meta	0	2.34	0	0	0	0	0	0	0	0	0	0.78
		397	C1	ESO	61	M	Esophagus	NA	NA	normal	NA	0	4.77	0	0	0	0	0	0	0	0	0	0.25
		398	C3	ESO	57	M	Esophagus	2	NA	Malignant	Non_meta	0.7	64.4	0	0.18	0.35	2.71	2.99	5.25	0.056	0.11	1.3	8.07
		399	C1	ESO	57	M	Esophagus	NA	NA	normal	NA	1.08	5.02	2.38	12	1.39	5.92	3.36	2.8	0.093	0.093	1.49	4.3
		400	C2	ESO	60	M	Esophagus	1	NA	Malignant	Non_meta	0.2	25.3	0.05	1.41	0.35	3.87	0.8	1.61	0	0	1.44	4.33
		401	C2	ESO	60	M	Esophagus	NA	NA	normal	NA	1.53	35.5	0.077	1.3	0.077	0.15	6.28	11.6	0.5	0.5	0.75	1.26
		402	C1	ESO	58	M	Esophagus	2	NA	Malignant	Non_meta	1.83	15.1	0.65	4.44	1.37	4.96	1.91	3.03	0.34	0.67	6.17	15.8
		403	C3	ESO	58	M	Esophagus	NA	NA	normal	NA	2.68	50.3	0.67	1.34	0	0.67	5.63	7.91	0	0	1.67	3.8
		404	C1	ESO	63	M	Esophagus	2	NA	Malignant	Non_meta	0.21	17.4	0.042	0.21	0.42	6.85	0.32	0.065	0	0	0.45	0.9
		405	C2	ESO	63	M	Esophagus	NA	NA	normal	NA	0.13	28.4	0	0	0	0	0.36	0.71	0.12	0	0	0.6
		406	C2	ESO	65	M	Esophagus	2	NA	Malignant	Non_meta	0.23	27.5	0	0	0.023	0.7	0.55	0.55	0	0	0.18	0.73
		407	C1	ESO	65	M	Esophagus	NA	NA	normal	NA	0.53	16.5	0.075	0.15	0	0	0.32	0.21	0	0	0	0.27
		408	C1	ESO	71	M	Esophagus	2	NA	Malignant	Non_meta	0.032	4.02	0	0.44	0.25	6.43	0.46	0.18	0	0	1.46	6.67
		409	C2	ESO	71	M	Esophagus	NA	NA	normal	NA	0.76	37.3	0	0	0	0.46	0.67	0.9	0	0	0.11	2.25
		410	C3	ESO	78	M	Esophagus	2	NA	Malignant	Non_meta	3.94	66.2	0.33	2.14	0.13	1.87	1.67	4.36	0.13	0.32	1.41	9.56
		411	C1	ESO	78	M	Esophagus	NA	NA	normal	NA	0.77	19.1	0	0.51	0.085	0.43	0	4.35	0	0	0	0
		412	C2	ESO	53	M	Esophagus	2	NA	Malignant	Non_meta	0.55	23.6	0	1.42	0.2	1.97	1.78	4.63	0	0.18	2.67	6.58
		413	C1	ESO	53	M	Esophagus	NA	NA	normal	NA	0	0.52	0	0	0.52	1.57	1.23	0.39	0	0	0.16	0.32
		414	C3	ESO	57	M	Esophagus	2	NA	Malignant	Non_meta	2.84	70.4	0.4	3.64	0.13	4.03	0.93	2.78	0.26	0.41	0.72	4.99
		415	C2	ESO	57	M	Esophagus	NA	NA	normal	NA	1.08	34	0.15	0.77	0	0.52	1.7	2.18	0.081	0.081	0.4	2.18
		416	C3	ESO	63	M	Esophagus	3	NA	Malignant	Non_meta	1.36	55.8	0.09	2.77	0.12	1.57	0.42	1.96	0	0	1.4	6.44
		417	C2	ESO	63	M	Esophagus	NA	NA	normal	NA	0.51	24.7	0	0.13	0	0.064	0.5	1.98	0	0	0	0.62
		418	C3	ESO	63	M	Esophagus	3	NA	Malignant	Non_meta	1.97	74.5	0.091	0.41	0.046	0.14	0.13	1.31	0	0	0.26	5.25
		419	C2	ESO	63	M	Esophagus	NA	NA	normal	NA	1.34	48.6	0.45	1.87	0.27	0.89	1.99	3.24	0.083	0	0.66	4.32
		420	C2	ESO	69	M	Esophagus	2	NA	Malignant	Non_meta	0.12	33.3	0	0.37	4.06	20.1	1.6	3.19	0	0	0	7.45
		421	C2	ESO	69	M	Esophagus	NA	NA	normal	NA	0.15	49.2	0	0.073	0	1.46	0	0	0	0	0	0
		422	C2	ESO	57	M	Esophagus	1	NA	Malignant	Non_meta	0.074	22.8	0	0.52	0.074	2.74	2.16	2.3	0	0	0.7	3.38
		423	C1	ESO	57	M	Esophagus	NA	NA	normal	NA	0	1.42	0.079	0.079	0.079	0.32	1.43	0.45	0.089	0	0.54	0.98
		424	C3	ESO	68	M	Esophagus	2	NA	Malignant	Non_meta	3.42	49.7	0.85	4.99	6.61	29	4.23	8.82	0.29	0.29	3.06	12.2
		425	C3	ESO	68	M	Esophagus	NA	NA	normal	NA	0.92	67.9	0.77	3.83	0.51	5.82	22.6	32.3	0	0	6.45	6.45
		426	C3	ESO	51	M	Esophagus	2	NA	Malignant	Non_meta	2.64	70.8	0.17	4.7	0.66	3.38	1.49	4.22	0.33	0.58	0.58	6.45
		427	C1	ESO	51	M	Esophagus	NA	NA	normal	NA	0	0	0	0	0	20	0.39	0.65	0	0	0	0.19
		428	C2	ESO	70	M	Esophagus	1	NA	Malignant	Non_meta	0.34	36.6	0.057	1.64	0.57	5.62	0.22	0.52	0.074	0	1.25	4.64
		429	C2	ESO	70	M	Esophagus	NA	NA	normal	NA	1.12	29.7	0.21	0.42	0	0.14	1.69	0.32	0	0	0.21	0.95
		430	C1	ESO	68	M	Esophagus	2	NA	Malignant	Non_meta	0.16	18.1	0	0.2	0	0.29	0.99	0.25	0	0	0.083	0
		431	C1	ESO	68	M	Esophagus	NA	NA	normal	NA	0.058	2.65	0.23	0.52	0.12	0.98	2.29	3.02	0.06	0	1.57	5.31
		432	C2	ESO	57	M	Esophagus	2	NA	Malignant	Non_meta	3.76	41.7	0	2.63	4.89	7.89	2.39	4.06	0.53	1.05	6.69	14.6
		433	C3	ESO	57	M	Esophagus	NA	NA	normal	NA	9.45	55.9	0.091	0.45	0.18	0.64	6.16	5.5	0.55	0.66	3.3	3.96
		434	C3	ESO	48	M	Esophagus	3	NA	Malignant	Non_meta	1.87	71	0.06	2.47	1.08	4.58	6.6	6.34	1.04	0.47	2.65	5.77
		435	C2	ESO	48	M	Esophagus	NA	NA	normal	NA	0.23	24.8	0.046	0.65	0.092	0.74	2.9	4.59	0	0	1.33	6.4
		436	C3	ESO	54	M	Esophagus	1	NA	Malignant	Non_meta	2.68	75.7	0.069	0.1	0.96	3.33	7.94	7.94	0	0	23.1	33.9
		437	C3	ESO	54	M	Esophagus	NA	NA	normal	NA	3.18	58.4	0.18	1.32	1.15	1.15	4.17	4.17	0	0	16.7	25
		438	C3	ESO	45	M	Esophagus	2	NA	Malignant	Non_meta	6.05	80.7	0.21	1.24	1.58	4.05	11.9	14.9	1.61	2.02	6.99	13.3
		439	C1	ESO	45	M	Esophagus	NA	NA	normal	NA	5.58	6.6	2.03	5.08	6.6	9.14	1.04	1.42	0.26	0.26	1.81	3.5
		440	C1	ESO	75	M	Esophagus	2	NA	Malignant	Non_meta	0	1.07	0	0	0.21	4.69	0.81	0.22	0	0	0.28	2.74
		441	C1	ESO	75	M	Esophagus	NA	NA	normal	NA	0	3.03	0	0	15.2	27.3	2.31	0.73	0	0	1.22	3.78
		442	C2	ESO	63	M	Esophagus	1	NA	Malignant	Non_meta	1.2	48.3	0	0.25	0.078	1.26	0	0	0	0	0.35	2.46
		443	C2	ESO	63	M	Esophagus	NA	NA	normal	NA	0.2	23.3	0	0	0	0.1	0.69	1.93	0	0	0.14	1.1
		444	C2	ESO	68	M	Esophagus	2	NA	Malignant	Non_meta	1.15	46.1	0	0	0	1.26	0	0	0	0	0	0.27
		445	C1	ESO	68	M	Esophagus	NA	NA	normal	NA	0	19.6	0	0.32	0	0.24	3.11	3.03	0	0	0.084	0.67
		446	C3	ESO	50	F	Esophagus	3	NA	Malignant	Non_meta	0.6	51.5	0	0.91	0.56	7.41	2.05	2.8	0	0	4.3	9.06
		447	C2	ESO	50	F	Esophagus	NA	NA	normal	NA	0.33	27.2	0	0.066	0	0.066	0	0.18	0	0	0	0.18
		448	C1	ESO	72	M	Esophagus	NA	NA	normal	Non_meta	0	8.07	0	0	0	0	0.26	0.13	0	0	0	0.19
		449	C1	ESO	53	F	Esophagus	3	NA	Malignant	NA	0	0.82	0.026	0.49	0.026	0.85	3.51	6.25	0	0	1.68	10.5
		450	C3	ESO	53	F	Esophagus	NA	NA	normal	NA	8.62	60.3	0	0.25	0	0	1.2	1.42	0	0	0.11	0.76
		451	C3	ESO	58	F	Esophagus	1	NA	Malignant	Non_meta	2.29	47.4	0.18	1.82	1.18	5.76	0.65	1.11	0	0.092	8.23	24.2
		452	C1	ESO	58	F	Esophagus	NA	NA	normal	NA	0.25	1.23	0	0	5.16	19.9	1.77	1.62	0.05	0.05	1.41	4.34
		453	C3	ESO	63	M	Esophagus	1	NA	Malignant	Non_meta	1.86	48.7	0.39	6.35	3.59	14.4	1.72	1.72	0	0	9.91	25.4
		454	C3	ESO	63	M	Esophagus	NA	NA	normal	NA	1.06	60.4	0.35	1.98	0.21	1.77	3.76	6.8	0.14	0.29	3.11	8.6
		455	C3	ESO	68	F	Esophagus	1	NA	Malignant	Non_meta	2.84	50.7	2.36	8.57	4.14	8.7	9.56	9.64	1.68	1.99	9.72	16.7
		456	C3	ESO	68	F	Esophagus	NA	NA	normal	NA	3.55	62.6	0.12	2.35	0.3	1.26	1.15	4.4	0	0	1.15	3.82
		457	C3	ESO	68	F	Esophagus	2	NA	Malignant	Non_meta	1.65	64.7	0.4	3.49	1.65	5.67	2.79	5.58	0.6	1.59	2.39	6.77
		458	C2	ESO	68	F	Esophagus	NA	NA	normal	NA	1.53	44.8	0	1.63	0	0.38	3.04	2.9	0.74	0.074	0.074	1.19
		459	C2	ESO	58	M	Esophagus	2	NA	Malignant	Non_meta	0.59	35.8	0.14	1.96	0.73	8.33	0	0.17	0	0	0.35	1.39
		460	C3	ESO	58	M	Esophagus	NA	NA	normal	NA	0.4	60	0	1.3	0.1	0.3	2.7	4.93	0.34	0.27	0.88	4.99
		461	C2	ESO	60	M	Esophagus	3	NA	Malignant	Non_meta	0.76	37	1.38	12.8	3.15	11.4	11.4	14	0.55	0.52	7.67	14.4
		462	C3	ESO	60	M	Esophagus	NA	NA	normal	NA	12.5	58.3	0	2.08	0	4.17	0.2	0.3	0	0	0.3	1.2
		463	C2	ESO	70	M	Esophagus	2	NA	Malignant	Non_meta	0.99	42.6	0.06	0.78	0.12	0.72	0.48	0.67	0	0.095	0.19	1.81
		464	C1	ESO	70	M	Esophagus	NA	NA	normal	NA	0	0	12.1	66.7	0	0	5.45	0.41	4.55	0	0.081	0.081
		465	C2	ESO	61	F	Esophagus	1	NA	Malignant	Non_meta	1.69	47.9	0	0.16	0.054	0.22	0	1.14	0	0	0	0.76
		466	C2	ESO	61	F	Esophagus	NA	NA	normal	NA	0.47	42.2	0.067	0.74	0	0.13	1.39	1.8	0.21	0.069	0.14	0.28
		467	C3	ESO	68	F	Esophagus	2	NA	Malignant	Non_meta	1.62	51.9	0	0.58	0.29	2.15	0.36	0.55	0	0	1.55	5.38
		468	C3	ESO	68	F	Esophagus	NA	NA	normal	NA	4.07	66.6	0.45	2.87	0.075	1.21	1.92	4.99	0.19	0.19	1.15	2.69
		469	C1	ESO	49	M	Esophagus	1	NA	Malignant	Non_meta	0	1.71	0	0.047	0	0.76	0.26	0.52	0	0.17	0	1.03
		470	C2	ESO	49	M	Esophagus	NA	NA	normal	NA	0.24	25.7	0	0.06	0	0	0	0.17	0	0	0	0.25
		471	C2	ESO	61	M	Esophagus	2	NA	Malignant	Non_meta	0.17	30.8	0	0.2	0.17	6.28	0.54	0.078	0	0	0.16	1.32
		472	C3	ESO	61	M	Esophagus	NA	NA	normal	NA	1.96	65.7	0.085	0.6	0.085	1.54	0.57	0.46	0	0	0.11	3.55
		473	C1	ESO	69	F	Esophagus	3	NA	Malignant	Non_meta	0	3.45	0	0	0	0.11	0	0	0	0	0.1	1.1
		474	C1	ESO	69	F	Esophagus	NA	NA	normal	NA	0	9.52	0	0	0	0.14	1.09	0.17	0	0	0.17	0.42
		475	C2	ESO	49	M	Esophagus	1	NA	Malignant	Non_meta	2.11	30.1	0.43	3.08	1.05	6.05	4.76	8.26	0.68	1.36	2.92	9.72
		476	C1	ESO	49	M	Esophagus	NA	NA	normal	NA	0.21	14.7	0	0	0	0.21	0	0	0	0	0	0
		477	C2	ESO	68	M	Esophagus	1	NA	Malignant	Non_meta	0.46	40	0	0.17	0.17	0.75	0	0	0	0	3.85	8.85
		478	C1	ESO	68	M	Esophagus	NA	NA	normal	NA	0	1.61	0	1.61	1.61	4.84	2.14	1.81	0.082	0	1.07	3.7
		479	C3	ESO	66	M	Esophagus	2	NA	Malignant	Non_meta	3.38	59.9	0.21	1.28	0.59	3.41	3.51	5.62	0.35	0.35	2.64	9.67
		480	C3	ESO	66	M	Esophagus	NA	NA	normal	NA	4.71	66.6	0	0.14	0.07	0.49	3.28	2.73	0.14	0	1.23	3.96
		481	C3	ESO	53	M	Esophagus	2	NA	Malignant	Non_meta	2.36	64.8	0	0.34	0.45	2.25	0.54	1.38	0	0	12	19.3
		482	C3	ESO	53	M	Esophagus	NA	NA	normal	NA	4.67	52.3	0.11	0.46	0.46	1.59	5.76	8.15	0.24	0.24	2.64	4.32
		483	C1	ESO	67	M	Esophagus	1	NA	Malignant	Non_meta	0.069	12.8	0	0.21	1.1	16.4	0.29	0.59	0.098	0.098	1.08	8.32
		484	C2	ESO	67	M	Esophagus	NA	NA	normal	NA	0.24	39.3	0	0.061	0	0.24	1.26	0.63	0.34	0	0.29	0.57
		485	C1	ESO	71	F	Esophagus	1	NA	Malignant	Non_meta	0.072	18.4	0	0.36	0.072	9.48	0.8	1.16	0	0	2.26	13.6
		486	C2	ESO	71	F	Esophagus	NA	NA	normal	NA	1.68	44.4	0.18	1.33	0	0.71	0.59	0.98	0	0	0.2	1.86
		487	C1	ESO	69	M	Esophagus	1	NA	Malignant	Non_meta	0	0.43	0	0	0	0.043	0.53	0.13	0	0	0.066	0
		488	C3	ESO	69	M	Esophagus	NA	NA	normal	NA	1.6	51.9	0	0	0.23	3.2	1.28	0.64	0.27	0	0.091	1.09
		489	C1	ESO	68	M	Esophagus	1	NA	Malignant	Non_meta	0	1.92	0	0	0	0.28	0	0.24	0	0	0.12	0.49
		490	C2	ESO	68	M	Esophagus	NA	NA	normal	NA	0	23.8	0	0.26	0.044	1.13	0.46	0.93	0	0	0.13	1.19
		491	C3	ESO	44	M	Esophagus	2	NA	Malignant	Non_meta	5.77	66.5	0	1.4	0.7	1.46	9.83	9.45	1.62	1.12	2.74	5.85
		492	C1	ESO	44	M	Esophagus	NA	NA	normal	NA	0	6.96	0	0	0	1.74	0.65	0	0	0	0	0.33
		493	C1	ESO	63	F	Esophagus	1	NA	Malignant	Non_meta	0.059	0.71	0	0	0	0.18	1.02	0	0	0	0	0
		494	C1	ESO	63	F	Esophagus	NA	NA	normal	NA	0	0	70.8	99.3	0	0	3.58	0.74	0	0	0.2	0.54
		495	C3	ESO	54	F	Esophagus	1	NA	Malignant	Non_meta	0.84	71.6	0	0.81	0.03	0.75	0.47	1.55	0	0	0.31	5.28
		496	C2	ESO	60	M	Esophagus	2	NA	Malignant	Non_meta	0.37	38.1	0	0.14	0	0.7	1.54	0.55	0	0	0.33	1.32
		497	C2	ESO	60	M	Esophagus	NA	NA	normal	NA	1.28	33.2	0	0	0.076	0.68	4.98	1.93	0.062	0	1.31	3.36
		498	C3	ESO	58	M	Esophagus	1	NA	Malignant	Non_meta	4.11	66.9	0.033	0.27	1.04	4.48	0.98	0.98	0	0	3.52	14.5
		499	C2	ESO	58	M	Esophagus	NA	NA	normal	NA	0.7	42.7	0	0.47	0.8	3	2.27	1.48	0.087	0	0.7	2.97
		500	C3	ESO	68	M	Esophagus	1	NA	Malignant	Non_meta	0.47	51.3	0	0.26	0.47	14.3	0.65	0.97	0	0	4.85	15.9
		501	C2	ESO	68	M	Esophagus	NA	NA	normal	NA	5.78	38.3	0.62	2.34	2.81	5.94	1.66	1.18	0.053	0	1.12	4.01
		502	C3	ESO	52	M	Esophagus	1	NA	Malignant	Non_meta	0.58	59.9	0.069	1.54	0.58	5.9	12.4	8.24	0.61	0	5.36	8.51
		503	C2	ESO	52	M	Esophagus	NA	NA	normal	NA	0.93	48.4	0	1	0.4	3.79	3.05	2.44	1.02	0	0.61	5.29
		504	C2	ESO	66	F	Esophagus	1	NA	Malignant	Non_meta	0.29	35.3	0	0.032	0.42	6.21	0.15	0.45	0	0	2.23	6.4
		505	C3	ESO	66	F	Esophagus	NA	NA	normal	NA	6.42	79.9	0	0.2	0.59	2.17	5.78	2.73	0.052	0.052	1.55	2.99
		506	C3	ESO	72	M	Esophagus	1	NA	Malignant	Non_meta	1.01	60.3	0	2.18	0.3	3.54	0.41	0.93	0	0	1.55	6.71
		507	C1	ESO	72	M	Esophagus	NA	NA	normal	NA	0.39	4.67	0	0.39	0	0.39	2	1.93	0.77	0.13	0.58	2.45
		508	C1	ESO	67	M	Esophagus	1	NA	Malignant	Non_meta	1.1	1.47	0.038	0	0	0	0	0	0	0	0	0
		509	C2	ESO	67	M	Esophagus	NA	NA	normal	NA	0.71	29.4	0	0	0	0.18	0.24	0	0	0	0	0.28
		510	C1	ESO	66	M	Esophagus	1	NA	Malignant	Non_meta	0	2.56	0	0	0	2.56	2.42	0.42	0.016	0	0.45	1.02
		511	C1	ESO	66	M	Esophagus	NA	NA	normal	NA	0	0	0	0	0	0	0.51	0.28	0.18	0	0.046	0.57
		512	C3	ESO	55	M	Esophagus	2	NA	Malignant	Non_meta	2.57	59	0.067	0.94	0.87	8.85	0.34	0.57	0	0	1.14	2.75
		513	C1	ESO	55	M	Esophagus	NA	NA	normal	NA	0.14	18.5	0	0.14	0	0.072	0.73	0.18	0	0	0	0.091

## Sheet: Figure 1D, Sup T1
		Specimen	Type	TN_PanCK_AhR_Cyto	TN_PanCK_AhR_Nu
		BLCA	normal	0.24	0.43
		BLCA	Malignant	11	39.9
		BLCA	Malignant	0.2	0.51
		BLCA	Malignant	42.9	49.8
		BLCA	Malignant	2.46	17.7
		BLCA	Malignant	31.5	44.9
		BLCA	normal	14.3	7.98
		BLCA	Malignant	0.75	1.3
		BLCA	Malignant	8.23	33.8
		BLCA	Malignant	0.16	0.16
		BLCA	Malignant	0.76	2.07
		BLCA	Malignant	0.34	0.45
		BLCA	normal	7.28	3.64
		BLCA	Malignant	4.86	10.8
		BLCA	Malignant	1.6	8.65
		BLCA	Malignant	1.08	7.32
		BLCA	Malignant	0.078	0.073
		BLCA	Malignant	4.01	41.3
		BLCA	normal	1.9	4.58
		BLCA	Malignant	35.4	55.8
		BLCA	Malignant	17.2	28.6
		BLCA	Malignant	0.057	0.31
		BLCA	Malignant	3.64	8.53
		BLCA	Malignant	62.8	78.5
		BLCA	normal	1.14	1.82
		BLCA	Malignant	14.9	35.6
		BLCA	Malignant	8.13	32.8
		BLCA	Malignant	0.098	0.12
		BLCA	Malignant	0.4	0.51
		BLCA	Malignant	11.9	48
		BLCA	normal	33.6	42.7
		BLCA	Malignant	29.7	48
		BLCA	Malignant	0.13	0.22
		BLCA	Malignant	0.042	0.085
		BLCA	Malignant	0.67	2.49
		BLCA	Malignant	0.27	3.08
		BLCA	normal	1.27	3.93
		BLCA	Malignant	0.29	2.11
		BLCA	Malignant	0.8	0.59
		BLCA	Malignant	9.91	54.5
		BLCA	Malignant	0.064	0.054
		BLCA	Malignant	1.65	27.2
		BLCA	normal	0.46	4.64
		BLCA	Malignant	0.39	0.24
		BLCA	Malignant	56.2	77.4
		BLCA	Malignant	11.1	49.2
		BLCA	Malignant	0.17	3.13
		BLCA	Malignant	0.045	0.17
		HNSCC	normal	24.6	36.1
		HNSCC	Malignant	0	0.15
		HNSCC	Malignant	0.011	0.79
		HNSCC	Malignant	0.048	0.19
		HNSCC	Malignant	0.26	1.91
		HNSCC	Malignant	3	36.9
		HNSCC	Malignant	9.98	32.4
		HNSCC	Malignant	25.8	55.7
		HNSCC	normal	0.093	0.062
		HNSCC	Malignant	48.6	59.3
		HNSCC	Malignant	30	54.3
		HNSCC	Malignant	0.16	9.73
		HNSCC	Malignant	0.0093	0.028
		HNSCC	Malignant	0.49	7.31
		HNSCC	Malignant	0.59	5.08
		HNSCC	Malignant	0.55	6.04
		HNSCC	normal	8.59	38
		HNSCC	Malignant	7.17	9.25
		HNSCC	Malignant	0.19	0.32
		HNSCC	Malignant	5.36	18.1
		HNSCC	Malignant	11.2	50.2
		HNSCC	Malignant	0.06	0.49
		HNSCC	Malignant	5.32	33.7
		HNSCC	Malignant	15.3	52.3
		HNSCC	normal	0.033	0.33
		HNSCC	Malignant	0.19	7.97
		HNSCC	Malignant	18.5	44.2
		HNSCC	Malignant	21.6	39.5
		HNSCC	Malignant	0	0
		HNSCC	Malignant	15.6	60
		HNSCC	Malignant	0.085	0.29
		HNSCC	Malignant	0.43	17.4
		HNSCC	normal	33.1	41.2
		HNSCC	Malignant	4.58	33.5
		HNSCC	Malignant	30.3	50.8
		HNSCC	Malignant	3.96	29.6
		HNSCC	Malignant	7.85	22.7
		HNSCC	Malignant	25.1	30.9
		HNSCC	Malignant	0.038	0.23
		HNSCC	Malignant	0.19	3.14
		HNSCC	normal	7.65	39
		HNSCC	Malignant	0.54	13.3
		HNSCC	Malignant	34.6	69.1
		HNSCC	Malignant	3.28	11.3
		HNSCC	Malignant	8.29	41.7
		HNSCC	Malignant	10.1	37.7
		HNSCC	Malignant	8.91	11.8
		HNSCC	Malignant	0.33	2.35
		HNSCC	normal	31.7	54.5
		HNSCC	Malignant	0.15	4.8
		HNSCC	Malignant	0.029	0.029
		HNSCC	Malignant	1.99	22.7
		HNSCC	Malignant	5.53	32.2
		HNSCC	Malignant	8.57	8.11
		HNSCC	Malignant	1.38	9.23
		HNSCC	Malignant	6.13	28
		HNSCC	normal	0.014	0.035
		HNSCC	Malignant	2.6	21.5
		HNSCC	Malignant	0.59	11.7
		HNSCC	Malignant	0.25	0.49
		HNSCC	Malignant	0.39	5.21
		HNSCC	Malignant	38.5	51.1
		HNSCC	Malignant	0	0.058
		HNSCC	Malignant	18.9	43.3
		HNSCC	normal	23.3	28.2
		HNSCC	Malignant	44.4	57.6
		HNSCC	Malignant	0.5	6.08
		HNSCC	Malignant	14.8	38.1
		HNSCC	Malignant	0.031	2.44
		HNSCC	Malignant	2.51	21.9
		HNSCC	Malignant	0.99	5.31
		HNSCC	Malignant	3.42	6.77
		HNSCC	normal	0.57	3.53
		HNSCC	Malignant	7.7	16
		HNSCC	Malignant	11.2	18
		HNSCC	Malignant	8.53	23.3
		HNSCC	Malignant	0.14	0.61
		HNSCC	Malignant	0.21	1.99
		HNSCC	Malignant	0	0.34
		HNSCC	Malignant	3.94	33.8
		CRC	normal	27.8	50.7
		CRC	normal	3.38	2.82
		CRC	normal	21	50.7
		CRC	normal	16.4	37.3
		CRC	Malignant	0.45	1.14
		CRC	Malignant	8.92	29.3
		CRC	Malignant	1.16	2.58
		CRC	Malignant	8.03	15.5
		CRC	Malignant	25.5	34.2
		CRC	normal	34.2	48.5
		CRC	normal	0.21	0.22
		CRC	normal	16.9	44.3
		CRC	normal	9.14	10.7
		CRC	normal	5.25	10.8
		CRC	Malignant	2.54	1.82
		CRC	Malignant	0.12	0
		CRC	Malignant	6.98	17.4
		CRC	Malignant	4.52	16.7
		CRC	normal	5.84	16.1
		CRC	normal	0	0
		CRC	normal	1.13	0.63
		CRC	normal	41.9	45
		CRC	normal	34.9	59.9
		CRC	Malignant	0.41	1.51
		CRC	Malignant	3.35	4.88
		CRC	Malignant	2.31	1.91
		CRC	Malignant	4.71	7.89
		CRC	Malignant	13.9	24.4
		CRC	normal	15.1	24
		CRC	normal	0	0
		CRC	normal	19.2	37.7
		CRC	normal	34.3	49.8
		CRC	normal	18.1	42
		CRC	Malignant	0.14	0.041
		CRC	Malignant	4.18	18.3
		CRC	Malignant	5.23	6.3
		CRC	Malignant	9	22.6
		CRC	Malignant	9.52	13
		CRC	normal	31.4	36.8
		CRC	normal	0	0
		CRC	normal	15.1	43.6
		CRC	normal	26.4	40.1
		CRC	normal	24.6	56.5
		CRC	Malignant	0.14	0.86
		CRC	Malignant	0.018	0.35
		CRC	Malignant	7.95	33.1
		CRC	Malignant	4.54	38.8
		CRC	Malignant	19.7	32.7
		CRC	normal	5.27	11.5
		CRC	normal	0	0
		CRC	normal	45.9	64.6
		CRC	normal	10.4	34.7
		CRC	normal	28.3	52.9
		CRC	normal	17.6	41.2
		CRC	Malignant	21.2	45.5
		CRC	Malignant	0.33	0.27
		CRC	Malignant	16.6	36.7
		CRC	Malignant	0.088	0.044
		CRC	normal	12	24.2
		CRC	normal	2.69	5.91
		CRC	normal	18.8	32.3
		CRC	normal	6.91	12.8
		CRC	normal	14.3	35.3
		CRC	Malignant	1.7	2.55
		CRC	Malignant	1.1	3.29
		CRC	Malignant	3.5	0.97
		CRC	Malignant	0	0
		CRC	normal	11.4	18.4
		CRC	normal	0	0
		CRC	normal	8.26	19.1
		CRC	normal	6.78	13.7
		CRC	normal	8.97	28.8
		CRC	normal	25.3	40.6
		CRC	Malignant	6.28	11.4
		CRC	Malignant	0.36	0.64
		CRC	Malignant	1.94	1.99
		CRC	Malignant	20.2	41.9
		CRC	normal	0.11	0
		CRC	normal	0	0
		CRC	normal	4.89	32.7
		CRC	normal	4.15	11.2
		CRC	normal	2.77	13.2
		CRC	normal	2.46	7.05
		CRC	Malignant	0.025	0
		CRC	Malignant	0	0.021
		CRC	Malignant	3.52	6.12
		CRC	Malignant	1.76	2.66
		CRC	normal	0.73	0.37
		CRC	normal	0	0
		CRC	normal	2.59	4.52
		CRC	normal	5	5.91
		CRC	normal	5.1	7.8
		CRC	normal	5.36	16.9
		CRC	Malignant	0	0
		CRC	Malignant	0	0
		CRC	Malignant	2.97	18.3
		CRC	Malignant	0.82	0.87
		NSCLC	normal	0.38	0
		NSCLC	Malignant	4.3	0.65
		NSCLC	Malignant	0.34	0
		NSCLC	Malignant	3.39	0.33
		NSCLC	Malignant	17.6	6.8
		NSCLC	Malignant	11.4	1.48
		NSCLC	Malignant	1.56	0.38
		NSCLC	Malignant	4.85	3.53
		NSCLC	Malignant	38.6	36.5
		NSCLC	Malignant	6.13	10.1
		NSCLC	normal	0.66	0.26
		NSCLC	normal	0.77	0.091
		NSCLC	normal	0.078	0.039
		NSCLC	normal	0.13	0
		NSCLC	normal	0.52	0.4
		NSCLC	normal	0.62	0
		NSCLC	normal	5.43	2.67
		NSCLC	normal	1.5	1.15
		NSCLC	normal	1.56	1.16
		NSCLC	normal	0.39	0.19
		NSCLC	normal	0.07	0
		NSCLC	Malignant	12.8	5.96
		NSCLC	Malignant	0	0
		NSCLC	Malignant	0.89	0
		NSCLC	Malignant	0.098	0.098
		NSCLC	Malignant	30.7	16.4
		NSCLC	Malignant	2.07	1.01
		NSCLC	Malignant	19.2	21.9
		NSCLC	Malignant	1.23	1.15
		NSCLC	Malignant	12.9	8.05
		NSCLC	normal	0.12	0.041
		NSCLC	normal	5.84	0.21
		NSCLC	normal	0.072	0.14
		NSCLC	normal	1.41	0.55
		NSCLC	normal	0.41	0.72
		NSCLC	normal	3.34	2.39
		NSCLC	normal	0.24	0.24
		NSCLC	normal	1.06	1.24
		NSCLC	normal	8.12	2.47
		NSCLC	normal	0.84	0.39
		NSCLC	normal	2.75	0.65
		NSCLC	Malignant	44.1	31.6
		NSCLC	Malignant	0.31	0.15
		NSCLC	Malignant	1.52	0
		NSCLC	Malignant	17.7	6.38
		NSCLC	Malignant	0.13	0.1
		NSCLC	Malignant	3.44	1.46
		NSCLC	Malignant	49.3	17.4
		NSCLC	Malignant	15.6	11.3
		NSCLC	Malignant	0	0
		NSCLC	normal	0.66	0
		NSCLC	normal	0.085	0
		NSCLC	normal	0	0.05
		NSCLC	normal	0.19	0.064
		NSCLC	normal	2.16	1.57
		NSCLC	normal	0	0
		NSCLC	normal	1.16	1.26
		NSCLC	normal	3.62	4.29
		NSCLC	normal	6.79	5.7
		NSCLC	normal	0.21	0
		NSCLC	normal	0.37	0.34
		NSCLC	Malignant	10.9	8.49
		NSCLC	Malignant	0.33	0
		NSCLC	Malignant	2.74	0.69
		NSCLC	Malignant	9.43	6.52
		NSCLC	Malignant	4.16	1.46
		NSCLC	Malignant	10	2.39
		NSCLC	Malignant	0.021	0
		NSCLC	normal	0.5	0.22
		NSCLC	normal	1.73	1.64
		NSCLC	normal	0	0.066
		NSCLC	normal	0.17	0.042
		NSCLC	normal	3.91	3.13
		NSCLC	normal	0	0
		NSCLC	normal	0.76	0.4
		NSCLC	normal	1.28	0.68
		NSCLC	normal	0.31	0.53
		NSCLC	normal	0	0
		NSCLC	normal	3.12	1.73
		NSCLC	Malignant	27.6	28.6
		NSCLC	Malignant	0.12	0
		NSCLC	Malignant	2.56	2.05
		NSCLC	Malignant	0.067	0
		NSCLC	Malignant	0.17	0.019
		NSCLC	Malignant	0.02	0
		NSCLC	Malignant	0.075	0.038
		NSCLC	Malignant	30.4	30.6
		NSCLC	Malignant	0.043	0
		NSCLC	normal	4.61	2.11
		NSCLC	normal	35.2	3.61
		NSCLC	normal	0.069	0.069
		NSCLC	normal	9.67	7.06
		NSCLC	normal	0.22	0.075
		NSCLC	normal	0.77	0.59
		NSCLC	normal	8.45	0.6
		NSCLC	normal	0.53	0.15
		NSCLC	normal	3.66	2.7
		NSCLC	normal	6.65	2.89
		ESO	Malignant	0.3	36.6
		ESO	normal	0	28.5
		ESO	Malignant	7.32	83.9
		ESO	normal	0.89	74.6
		ESO	Malignant	3.78	72.7
		ESO	normal	0.48	56.9
		ESO	Malignant	13.8	70
		ESO	normal	0	0
		ESO	Malignant	0.94	40.9
		ESO	normal	0	12.9
		ESO	Malignant	3.57	76
		ESO	normal	0.67	41.9
		ESO	Malignant	1.8	71.6
		ESO	normal	0.42	31.3
		ESO	Malignant	0.12	19.7
		ESO	normal	2.3	43.4
		ESO	Malignant	0.11	7.86
		ESO	normal	4.01	42.3
		ESO	Malignant	0	0.41
		ESO	normal	0.053	35.5
		ESO	Malignant	17.8	28.7
		ESO	normal	0	1.23
		ESO	Malignant	0	0.37
		ESO	normal	0.75	49.2
		ESO	Malignant	0.84	66.5
		ESO	normal	0.098	30
		ESO	Malignant	0.089	23.9
		ESO	normal	0.92	7.34
		ESO	Malignant	0.025	10.7
		ESO	normal	0.8	45.8
		ESO	Malignant	0	0
		ESO	normal	0	3.85
		ESO	Malignant	3.61	64.9
		ESO	normal	0.23	58
		ESO	Malignant	0.57	38.3
		ESO	normal	0	4.88
		ESO	Malignant	7.3	65.7
		ESO	normal	1.94	48
		ESO	Malignant	1.3	58.3
		ESO	normal	0.41	43.2
		ESO	Malignant	0.27	23.7
		ESO	normal	0	11.8
		ESO	Malignant	3.01	60.9
		ESO	normal	1.32	42
		ESO	Malignant	4.99	87.6
		ESO	normal	1.67	55.7
		ESO	Malignant	0	0.39
		ESO	normal	0.15	7.31
		ESO	Malignant	0.16	24.4
		ESO	normal	1.39	37.6
		ESO	Malignant	0	2.92
		ESO	normal	2.68	69.1
		ESO	Malignant	0	0.3
		ESO	normal	1	44.6
		ESO	Malignant	0	2.39
		ESO	normal	0.3	20.2
		ESO	Malignant	1.11	64.3
		ESO	normal	0.26	36
		ESO	Malignant	0	1.17
		ESO	normal	0.11	23.2
		ESO	Malignant	0.15	21.5
		ESO	normal	0.26	28.2
		ESO	Malignant	0.62	47.2
		ESO	normal	1.17	26.1
		ESO	Malignant	0.22	19.7
		ESO	normal	0.19	24.6
		ESO	Malignant	0.8	0.8
		ESO	normal	3.36	60
		ESO	Malignant	1.03	70.3
		ESO	normal	0	12.1
		ESO	Malignant	4.6	62.7
		ESO	normal	3.66	65
		ESO	Malignant	0	2.34
		ESO	normal	0	4.77
		ESO	Malignant	0.7	64.4
		ESO	normal	1.08	5.02
		ESO	Malignant	0.2	25.3
		ESO	normal	1.53	35.5
		ESO	Malignant	1.83	15.1
		ESO	normal	2.68	50.3
		ESO	Malignant	0.21	17.4
		ESO	normal	0.13	28.4
		ESO	Malignant	0.23	27.5
		ESO	normal	0.53	16.5
		ESO	Malignant	0.032	4.02
		ESO	normal	0.76	37.3
		ESO	Malignant	3.94	66.2
		ESO	normal	0.77	19.1
		ESO	Malignant	0.55	23.6
		ESO	normal	0	0.52
		ESO	Malignant	2.84	70.4
		ESO	normal	1.08	34
		ESO	Malignant	1.36	55.8
		ESO	normal	0.51	24.7
		ESO	Malignant	1.97	74.5
		ESO	normal	1.34	48.6
		ESO	Malignant	0.12	33.3
		ESO	normal	0.15	49.2
		ESO	Malignant	0.074	22.8
		ESO	normal	0	1.42
		ESO	Malignant	3.42	49.7
		ESO	normal	0.92	67.9
		ESO	Malignant	2.64	70.8
		ESO	normal	0	0
		ESO	Malignant	0.34	36.6
		ESO	normal	1.12	29.7
		ESO	Malignant	0.16	18.1
		ESO	normal	0.058	2.65
		ESO	Malignant	3.76	41.7
		ESO	normal	9.45	55.9
		ESO	Malignant	1.87	71
		ESO	normal	0.23	24.8
		ESO	Malignant	2.68	75.7
		ESO	normal	3.18	58.4
		ESO	Malignant	6.05	80.7
		ESO	normal	5.58	6.6
		ESO	Malignant	0	1.07
		ESO	normal	0	3.03
		ESO	Malignant	1.2	48.3
		ESO	normal	0.2	23.3
		ESO	Malignant	1.15	46.1
		ESO	normal	0	19.6
		ESO	Malignant	0.6	51.5
		ESO	normal	0.33	27.2
		ESO	normal	0	8.07
		ESO	Malignant	0	0.82
		ESO	normal	8.62	60.3
		ESO	Malignant	2.29	47.4
		ESO	normal	0.25	1.23
		ESO	Malignant	1.86	48.7
		ESO	normal	1.06	60.4
		ESO	Malignant	2.84	50.7
		ESO	normal	3.55	62.6
		ESO	Malignant	1.65	64.7
		ESO	normal	1.53	44.8
		ESO	Malignant	0.59	35.8
		ESO	normal	0.4	60
		ESO	Malignant	0.76	37
		ESO	normal	12.5	58.3
		ESO	Malignant	0.99	42.6
		ESO	normal	0	0
		ESO	Malignant	1.69	47.9
		ESO	normal	0.47	42.2
		ESO	Malignant	1.62	51.9
		ESO	normal	4.07	66.6
		ESO	Malignant	0	1.71
		ESO	normal	0.24	25.7
		ESO	Malignant	0.17	30.8
		ESO	normal	1.96	65.7
		ESO	Malignant	0	3.45
		ESO	normal	0	9.52
		ESO	Malignant	2.11	30.1
		ESO	normal	0.21	14.7
		ESO	Malignant	0.46	40
		ESO	normal	0	1.61
		ESO	Malignant	3.38	59.9
		ESO	normal	4.71	66.6
		ESO	Malignant	2.36	64.8
		ESO	normal	4.67	52.3
		ESO	Malignant	0.069	12.8
		ESO	normal	0.24	39.3
		ESO	Malignant	0.072	18.4
		ESO	normal	1.68	44.4
		ESO	Malignant	0	0.43
		ESO	normal	1.6	51.9
		ESO	Malignant	0	1.92
		ESO	normal	0	23.8
		ESO	Malignant	5.77	66.5
		ESO	normal	0	6.96
		ESO	Malignant	0.059	0.71
		ESO	normal	0	0
		ESO	Malignant	0.84	71.6
		ESO	Malignant	0.37	38.1
		ESO	normal	1.28	33.2
		ESO	Malignant	4.11	66.9
		ESO	normal	0.7	42.7
		ESO	Malignant	0.47	51.3
		ESO	normal	5.78	38.3
		ESO	Malignant	0.58	59.9
		ESO	normal	0.93	48.4
		ESO	Malignant	0.29	35.3
		ESO	normal	6.42	79.9
		ESO	Malignant	1.01	60.3
		ESO	normal	0.39	4.67
		ESO	Malignant	1.1	1.47
		ESO	normal	0.71	29.4
		ESO	Malignant	0	2.56
		ESO	normal	0	0
		ESO	Malignant	2.57	59
		ESO	normal	0.14	18.5

## Sheet: Figure 2-6B
		Fig 2B			Fig 3B			Fig 4B			Fig 5B			Fig 6B
		Grade	TN_PanCK_AhR_Nu		Stage	TN_PanCK_AhR_Nu		Grade	TN_PanCK_AhR_Nu		Grade	TN_PanCK_AhR_Nu		Grade	TN_PanCK_AhR_Nu
		NA	36.1		NA	0.43		NA	50.7		3	36.6		NA	0
		2	0.15		3	39.9		NA	2.82		NA	28.5		3	0.65
		2	0.79		1	0.51		NA	50.7		3	83.9		3	0
		3	0.19		2	49.8		NA	37.3		NA	74.6		2	0.33
		2	1.91		3	17.7		3	1.14		3	72.7		3	6.8
		2	36.9		1	44.9		3	29.3		NA	56.9		3	1.48
		1	32.4		NA	7.98		1	2.58		3	70		2	0.38
		2	55.7		3	1.3		2	15.5		NA	0		2	3.53
		NA	0.062		3	33.8		1	34.2		3	40.9		2	36.5
		NA	59.3		2	0.16		NA	48.5		NA	12.9		1	10.1
		2	54.3		3	2.07		NA	0.22		3	76		NA	0.26
		3	9.73		1	0.45		NA	44.3		NA	41.9		NA	0.091
		2	0.028		NA	3.64		NA	10.7		3	71.6		NA	0.039
		2	7.31		3	10.8		NA	10.8		NA	31.3		NA	0
		1	5.08		2	8.65		2	1.82		3	19.7		NA	0.4
		3	6.04		2	7.32		2	0		NA	43.4		NA	0
		NA	38		1	0.073		2	17.4		3	7.86		NA	2.67
		NA	9.25		1	41.3		1	16.7		NA	42.3		NA	1.15
		1	0.32		NA	4.58		NA	16.1		3	0.41		NA	1.16
		2	18.1		3	55.8		NA	0		NA	35.5		NA	0.19
		2	50.2		2	28.6		NA	0.63		3	28.7		NA	0
		2	0.49		2	0.31		NA	45		NA	1.23		NA	5.96
		1	33.7		1	8.53		NA	59.9		3	0.37		3	0
		2	52.3		1	78.5		3	1.51		NA	49.2		NA	0
		NA	0.33		NA	1.82		1	4.88		3	66.5		NA	0.098
		NA	7.97		2	35.6		1	1.91		NA	30		3	16.4
		1	44.2		1	32.8		2	7.89		3	23.9		3	1.01
		2	39.5		3	0.12		1	24.4		NA	7.34		2	21.9
		3	0		3	0.51		NA	24		3	10.7		2	1.15
		2	60		2	48		NA	0		NA	45.8		1	8.05
		2	0.29		NA	42.7		NA	37.7		3	0		NA	0.041
		1	17.4		4	48		NA	49.8		NA	3.85		NA	0.21
		NA	41.2		2	0.22		NA	42		3	64.9		NA	0.14
		NA	33.5		3	0.085		2	0.041		NA	58		NA	0.55
		1	50.8		3	2.49		2	18.3		3	38.3		NA	0.72
		2	29.6		2	3.08		2	6.3		NA	4.88		NA	2.39
		3	22.7		NA	3.93		2	22.6		3	65.7		NA	0.24
		2	30.9		3	2.11		1	13		NA	48		NA	1.24
		2	0.23		3	0.59		NA	36.8		2	58.3		NA	2.47
		1	3.14		2	54.5		NA	0		NA	43.2		NA	0.39
		NA	39		3	0.054		NA	43.6		2	23.7		NA	0.65
		NA	13.3		2	27.2		NA	40.1		NA	11.8		3	31.6
		1	69.1		NA	4.64		NA	56.5		3	60.9		3	0.15
		2	11.3		1	0.24		NA	0.86		NA	42		2	0
		2	41.7		3	77.4		2	0.35		3	87.6		2	6.38
		2	37.7		2	49.2		2	33.1		NA	55.7		3	0.1
		2	11.8		2	3.13		2	38.8		3	0.39		3	1.46
		1	2.35		2	0.17		1	32.7		NA	7.31		2	17.4
		NA	54.5					NA	11.5		2	24.4		2	11.3
		NA	4.8					NA	0		NA	37.6		1	0
		1	0.029					NA	64.6		2	2.92		NA	0
		3	22.7					NA	34.7		NA	69.1		NA	0
		3	32.2					NA	52.9		2	0.3		NA	0.05
		2	8.11					NA	41.2		NA	44.6		NA	0.064
		2	9.23					2	45.5		1	2.39		NA	1.57
		1	28					2	0.27		NA	20.2		NA	0
		NA	0.035					2	36.7		2	64.3		NA	1.26
		NA	21.5					2	0.044		NA	36		NA	4.29
		NA	11.7					NA	24.2		3	1.17		NA	5.7
		2	0.49					NA	5.91		NA	23.2		NA	0
		3	5.21					NA	32.3		3	21.5		NA	0.34
		2	51.1					NA	12.8		NA	28.2		3	8.49
		2	0.058					NA	35.3		1	47.2		3	0
		1	43.3					2	2.55		NA	26.1		3	0.69
		NA	28.2					2	3.29		1	19.7		3	6.52
		NA	57.6					2	0.97		NA	24.6		2	1.46
		1	6.08					2	0		2	0.8		2	2.39
		2	38.1					NA	18.4		NA	60		2	0
		3	2.44					NA	0		1	70.3		NA	0.22
		2	21.9					NA	19.1		NA	12.1		NA	1.64
		2	5.31					NA	13.7		2	62.7		NA	0.066
		1	6.77					NA	28.8		NA	65		NA	0.042
		NA	3.53					NA	40.6		1	2.34		NA	3.13
		NA	16					2	11.4		NA	4.77		NA	0
		2	18					2	0.64		2	64.4		NA	0.4
		2	23.3					1	1.99		NA	5.02		NA	0.68
		3	0.61					1	41.9		1	25.3		NA	0.53
		2	1.99					NA	0		NA	35.5		NA	0
		2	0.34					NA	0		2	15.1		NA	1.73
		1	33.8					NA	32.7		NA	50.3		3	28.6
								NA	11.2		2	17.4		3	0
								NA	13.2		NA	28.4		2	2.05
								NA	7.05		2	27.5		2	0
								3	0		NA	16.5		3	0.019
								3	0.021		2	4.02		3	0
								1	6.12		NA	37.3		3	0.038
								2	2.66		2	66.2		2	30.6
								NA	0.37		NA	19.1		2	0
								NA	0		2	23.6		NA	2.11
								NA	4.52		NA	0.52		NA	3.61
								NA	5.91		2	70.4		NA	0.069
								NA	7.8		NA	34		NA	7.06
								NA	16.9		3	55.8		NA	0.075
								3	0		NA	24.7		NA	0.59
								3	0		3	74.5		NA	0.6
								1	18.3		NA	48.6		NA	0.15
								2	0.87		2	33.3		NA	2.7
											NA	49.2		NA	2.89
											1	22.8
											NA	1.42
											2	49.7
											NA	67.9
											2	70.8
											NA	0
											1	36.6
											NA	29.7
											2	18.1
											NA	2.65
											2	41.7
											NA	55.9
											3	71
											NA	24.8
											1	75.7
											NA	58.4
											2	80.7
											NA	6.6
											2	1.07
											NA	3.03
											1	48.3
											NA	23.3
											2	46.1
											NA	19.6
											3	51.5
											NA	27.2
											NA	8.07
											3	0.82
											NA	60.3
											1	47.4
											NA	1.23
											1	48.7
											NA	60.4
											1	50.7
											NA	62.6
											2	64.7
											NA	44.8
											2	35.8
											NA	60
											3	37
											NA	58.3
											2	42.6
											NA	0
											1	47.9
											NA	42.2
											2	51.9
											NA	66.6
											1	1.71
											NA	25.7
											2	30.8
											NA	65.7
											3	3.45
											NA	9.52
											1	30.1
											NA	14.7
											1	40
											NA	1.61
											2	59.9
											NA	66.6
											2	64.8
											NA	52.3
											1	12.8
											NA	39.3
											1	18.4
											NA	44.4
											1	0.43
											NA	51.9
											1	1.92
											NA	23.8
											2	66.5
											NA	6.96
											1	0.71
											NA	0
											1	71.6
											2	38.1
											NA	33.2
											1	66.9
											NA	42.7
											1	51.3
											NA	38.3
											1	59.9
											NA	48.4
											1	35.3
											NA	79.9
											1	60.3
											NA	4.67
											1	1.47
											NA	29.4
											1	2.56
											NA	0
											2	59
											NA	18.5

## Sheet: Figure 2-6D
	Fig 2D			Fig 3D			Fig 4D			Fig 5D			Fig 6D
	Total AhR_Cyto	Total AhR_Nu		Total AhR_Cyto	Total AhR_Nu		Total AhR_Cyto	Total AhR_Nu		Total AhR_Cyto	Total AhR_Nu		Total AhR_Cyto	Total AhR_Nu
	20.5	27.9		3.2	9.59		26.9	54.9		6.65	37.8		0.19	0.47
	0.047	0.031		6.86	42		10.1	24.2		0.22	28.5		0.93	2.56
	6.23	43.5		0.89	3.67		20.5	54.4		30.1	81.9		0.23	0.68
	0.00836	0.067		57.9	86.6		15.6	39		2.8	70.3		1.14	1.49
	24.1	44.2		0.92	14.1		0.57	2.56		16	85.8		5.8	11
	2.45	17		15.8	40.4		8.4	40.7		2.02	54.8		10.2	9.18
	19.3	52.5		12.2	18.5		0.98	3.1		42.1	88.6		2.81	6.93
	0.042	0.00704		16.2	47.2		8.43	19.8		12.8	46.2		15.6	28.4
	25.4	34.6		5.39	33.7		23.8	36.8		11.4	75		29.4	68.7
	0.26	0.32		0.065	0.47		41.6	62.1		0.56	9.61		2.39	16.4
	0.026	0.67		0.35	1.61		47.2	53.6		16.8	84.3		1.58	4.55
	0.22	0.68		0.27	1.24		16.7	48		5.1	43.1		0.18	1.14
	0.43	0.43		7.36	12.9		8.74	11.9		9.1	84.9		0.078	0.66
	0.12	0.37		26.1	65.9		5.05	14.2		4.94	42.7		0.032	0.13
	2.04	25.4		0.84	8.39		2.03	1.91		2	15.1		1.35	3.75
	3.67	14.7		0.55	7.22		0.16	0.061		6.32	39.1		0.83	0.52
	19.4	56.3		0.13	0.19		6.14	18.4		1.05	5.87		16.6	33.3
	51.3	83.2		2.66	41		5.97	23		12	42.2		1.33	5.17
	23.8	49.1		6.72	15.7		5.84	18.6		0.2	1.38		4.46	13.1
	0.7	7.93		34.5	75.4		3.77	5.66		0.37	34.4		0.29	4.28
	0.019	0		30.1	66.8		2.77	3.78		91.7	99.2		0.07	0.035
	0.35	1.78		0.14	1.05		45.1	51.5		3.99	9.2		16.9	28.4
	1.64	1.45		3.1	7.26		35.7	66.5		0.37	1.6		0	0.069
	0.3	1.2		54	89.7		0.38	1.94		5.07	46.8		0.023	0
	7.59	9.21		3.86	12.7		3.24	5.98		4.95	72.7		0	0.098
	0.074	0.1		13.7	51.7		2.17	3.13		2.36	41		13.4	43.8
	8.23	40.6		7.39	43.2		3.93	8.78		1.73	47.1		0.78	5.45
	4.74	23.9		0.091	0.11		13	26.5		1.83	20.2		6.75	32.9
	0.03	0.14		0.4	0.92		30.2	46.8		3.14	34.8		1.15	14.4
	1.9	14.7		8.46	50.9		0	0		4.94	56.9		10.4	33.9
	8.95	51.7		32.6	53		20.2	42.6		0	0		0.041	0.081
	0.6	3.54		50.2	92.9		37.2	58.5		0.14	3.42		1.55	2.61
	12.1	36.6		0.16	0.47		20	50.4		13.6	61.5		0.14	0.72
	12.8	21		0.021	0.25		0.095	0.041		1.76	56.9		1.33	4.3
	0	0.022		0.6	2.53		4.05	25.1		3.44	30.5		0.77	3.96
	7.52	40.2		0.22	2.72		4.57	6.62		2.44	24.4		4.53	10.6
	0.053	0.053		1.96	10		8.87	25.8		25.4	71.7		0.79	4.12
	0.23	5.5		0.37	2.91		9.28	15.1		8.79	61.6		2.73	10.4
	3.04	40.8		0.87	2.22		49.7	64.1		11.3	61.2		1.23	6.47
	24	65.4		8.79	67.8		0	0		7.47	38.2		0.84	3.96
	2.43	23.7		0.32	0.32		15.9	50.6		1.28	18.6		1.7	4.25
	3.83	7.17		0.89	24.7		28.2	47.7		0.58	14.5		19.7	53
	56.3	80.2		0.62	8.36		24.6	63.6		15.9	70.1		0.077	0.23
	0.013	0.038		0.3	0.2		0.33	1.41		5.15	53.8		0.56	0.045
	0.23	0.89		57.4	95.2		0.035	0.55		17.7	91.8		6.11	13.2
	0.41	3.46		8.77	55.5		7.11	35		12.9	71.6		0.19	0.5
	22.6	72.1		0.14	3.59		3.91	40		0.056	0.39		2.68	8.6
	3.93	16		0.029	0.16		26	57.9		0.45	7.56		7.95	29.7
	3.17	26.5					7.17	16.3		1.94	44.8		25	58.7
	6.2	24.4					10.3	10.3		5.74	39.2		0.039	0
	7.82	7.47					49.9	75		0.85	13.4		0.25	0.41
	0.35	0.35					11.7	43		13.3	69.5		0.21	0.38
	0.17	1.67					27.1	57		0.79	8.52		0	0.35
	0	0.014					21.5	52.4		4.29	50.9		0.13	0.89
	1.3	10.4					21.1	50.1		0.23	6.59		1.08	4.54
	3.49	26.7					0.29	0.29		0.77	16.9		0.14	0.83
	4.64	2.76					19.4	47.2		7.42	69.5		3.23	12
	1.83	5.99					0.11	0.066		2.02	46.6		10.5	35.8
	6.74	48.7					19.5	44		0.069	1.24		6.02	12.6
	2.97	17.2					3.39	7.61		0.96	20.8		0.053	0.16
	0.52	4.18					24.2	44.5		2.48	17.5		0.4	1.6
	0.05	0.062					6.02	14.4		1.67	47.2		3.37	13
	0.28	1.73					15.9	44.7		3.62	46.1		0.088	0.066
	34.5	72.8					1.43	3.02		5.51	46.2		0.91	1.61
	0.019	0.12					1.34	5.17		1.06	23.7		3.1	18.6
	18.4	40.4					3.45	1.42		0.91	27.3		6.87	15
	44.7	72.9					0	0		31.9	74.5		3.79	9.83
	0.32	2.06					20.1	33		11.4	64.2		0	0
	10.3	29.8					16.9	35.3		7.16	78.6		0.22	1.66
	0	1.32					11.9	28.2		0	12.9		1.64	4.77
	2.54	21.1					7.01	17.1		20	74.7		0	0.066
	0.31	1.88					8.51	32.2		12.7	65.5		0.21	0.87
	1.58	3.39					29.6	52		0.24	1.56		2.13	4.42
	5.73	13.3					6.21	12.5		0.21	3.92		0	0.097
	34.3	67.1					0.36	0.64		3.68	68.5		0.36	4.62
	18.5	52.5					1.61	2.11		12.9	43.8		3.92	7.17
	0.076	0.12					19.1	45.9		2.81	49.9		0.088	1.54
	0.015	0.24					0.075	0		5.99	45.4		0	0.06
	0	0.045					0	11.1		14.7	71		2.43	7.07
	3.39	44.3					5.04	38.5		14.8	56.4		16.9	53.6
							11.8	29.4		1.55	21.6		0.024	0.048
							2.66	14.7		1.53	27.4		5.47	20.9
							2.46	7.66		1.3	20.1		0	0
							0.025	0		1.65	12.8		0.17	0.44
							0.021	0.083		0.57	15.6		0	0
							3.35	6.75		4.57	46		0.34	0.71
							1.92	3.83		12.3	72.2		19.9	53.2
							0.54	0.48		2.9	17.8		0	0
							23.8	64		2.26	25.4		2.5	6.62
							3.06	5.75		0.52	3.14		27.7	12.8
							5.23	6.76		12.9	77.9		0.14	0.41
							7.67	11.7		5	47		9.62	18.3
							5.36	20.4		4.43	57		0.075	0.37
							0	0.032		1.8	29.4		0.36	1.54
							0.016	0.016		10.8	79.3		3.02	6.49
							3.28	39.8		16.5	67.6		0.23	1.06
							1	1.03		6.38	54.1		6.66	15.1
										0.66	47		12.1	20.4
										1.63	30
										0.32	1.81
										20.5	87.6
										6.48	84.4
										13.2	79.8
										0	80
										3.74	44.4
										3.51	32.1
										2.73	28
										0.92	9.78
										22.9	87.6
										27.5	69.5
										11.7	83
										1.71	23.6
										13.5	79.1
										12.6	59.3
										28.9	88.2
										29.9	58.4
										1.28	5.76
										24.2	42.4
										4.13	41.6
										1.82	36.1
										2.41	38.2
										0.79	16.1
										3.3	54.4
										1.32	26.2
										1.08	10.4
										0.13	2.75
										24.6	59.1
										11	72.5
										13.8	47.7
										14.6	77.2
										8.62	67.3
										25.7	84.8
										10.6	64
										13.3	83
										8.52	48.9
										3.1	40.5
										3.4	68.9
										18.7	78.2
										27.1	60.4
										5.87	50.1
										39.4	69.7
										5.77	51.1
										3.16	52.3
										7.21	51.5
										18.6	71.3
										0.095	1.94
										1.55	22.4
										1.26	30.9
										7.68	67.9
										0.26	2.69
										0.48	7.75
										10.5	56.1
										0.43	10.9
										5.62	58.7
										12.9	35.5
										13.4	64.1
										15.9	76.3
										9.84	71.2
										24.1	69.9
										1.52	34
										2.02	39.1
										0.65	27.4
										6.72	43.2
										0.085	0.68
										5.94	50.8
										0	1.18
										0.83	20.6
										23.1	75.4
										0.87	14.8
										0.059	0.77
										91.9	99.3
										7.6	79.6
										2.51	35.1
										11	43.1
										14.4	70
										5.34	44
										2.13	61.3
										19.4	49.5
										4.15	66.3
										3.66	53.3
										1.85	35.3
										26.4	80.7
										7.34	70.2
										1.36	5.45
										2.08	1.63
										2.21	23.8
										2.56	15.4
										0	1.92
										12.3	72
										1.51	25.6

## Sheet: Figure 2-6E
		Figure 2E							Fig 3E							Fig 4E							Fig 5E							Fig 6E
		TN_CD3_AhR_Nu	ST_CD3_AhR_Nu	TN_CD68_AhR_Nu	ST_CD68_AhR_Nu	TN_Treg_AhR_Nu	ST_Treg_AhR_Nu		TN_CD3_AhR_Nu	ST_CD3_AhR_Nu	TN_CD68_AhR_Nu	ST_CD68_AhR_Nu	TN_Treg_AhR_Nu	ST_Treg_AhR_Nu		TN_CD3_AhR_Nu	ST_CD3_AhR_Nu	TN_CD68_AhR_Nu	ST_CD68_AhR_Nu	TN_Treg_AhR_Nu	ST_Treg_AhR_Nu		TN_CD3_AhR_Nu	ST_CD3_AhR_Nu	TN_CD68_AhR_Nu	ST_CD68_AhR_Nu	TN_Treg_AhR_Nu	ST_Treg_AhR_Nu		TN_CD3_AhR_Nu	ST_CD3_AhR_Nu	TN_CD68_AhR_Nu	ST_CD68_AhR_Nu	TN_Treg_AhR_Nu	ST_Treg_AhR_Nu
		0.58	7.95	1.6	4.64	0.33	2.32		0.67	2.42	0.63	0.22	0	0		0.25	1.1	0	1.88	0	0		0.74	1.36	1.42	5.1	0	0.11		0	0	1.23	0	0	1.08
		0.016	0	0	0	0	0		2.03	0.75	0.089	0.97	0	0		0.56	0.95	0	1.91	0	0		0	0.35	0.67	1.15	0	0		0	1.18	0.027	3.55	0	0.95
		0.39	3.99	2.23	1.41	0	0.061		0.13	1.12	0.11	0.84	0	0		0.57	1.6	0.028	16.8	0	0.044		0	0.34	0.89	6.78	0	0		0	0.92	0.72	0.58	0	0.23
		0	0.074	0.00836	0	0	0		2.4	3.51	13.3	21.1	0	0.029		0.077	2.92	0.019	6.41	0	0.17		0.06	2.48	0.24	2.97	0	0		0.13	0.71	1.84	4.71	0	0
		7.74	8.37	1.83	0.99	0.23	0.082		0.018	0.61	0	0	0	0		0	0.27	0	0.27	0	0		0.93	5.99	9.13	10.6	0	0.51		0	0.43	0.29	0	0	0
		0.35	1.6	0.32	3.21	0	0		0.66	15.3	0.026	0.24	0	0		0.51	2.34	1.2	4.68	0	0		0.48	1.2	0.71	3.23	0	0.092		0.058	3.95	6.93	1.87	0.014	6.65
		3.91	5.26	2.82	3.6	0.032	0.55		1.41	12	0.36	0.5	0	0		0	1.59	0	4.17	0	0		1.03	4.66	14.7	10.7	0	0.079		0	13.2	5.73	13.9	0	6.79
		0.00704	0.09	0	0	0	0		0.77	0.93	3.72	2.06	0	0		0	0	0.036	0.34	0	0		12.8	2.4	10.3	6.73	0	0.37		0	18.4	14	23.6	0	6.81
		0.48	8.74	1.21	3.3	0	0.21		0.9	10.6	0.061	0.95	0	0		0.34	1.52	0	3.47	0	0		7.9	10.1	13.8	13.9	0	1.22		2.19	5.26	18	36.8	0.28	7.02
		0.052	0.21	0.013	0.21	0	0		0	5.41	0	0.65	0	0		2.15	0.19	4.51	5.74	0	0		0	0.8	0.07	0.8	0	0		0	0.72	2.81	0.24	0	0.24
		0	1.09	0.13	1.63	0	0		0.027	3.02	0.00458	0	0	0		25.2	18.5	7.34	3.51	0	0.1		0.43	4.9	3.57	11.3	0	0.068		0.066	3.35	6.79	1.49	0	5.58
		0.11	2.08	0.022	0.61	0	0		0.039	4.65	0.046	3.61	0	0		0.93	1.33	0.23	3.42	0	0		0	0.57	0.13	1.81	0	0		0.32	0.82	0.73	0.27	0	1.1
		0.14	4.76	0.024	0.051	0	0.4		0.71	1.09	0.079	0.98	0	0		0.04	5.2	0.75	3.69	0	0		7.83	4.62	3.24	8.52	0	0.49		0.078	3.08	0.58	1.1	0	4.19
		0	0	0.039	0	0	0		10.4	13.1	3	7.31	0.3	2.02		0.041	1.74	0	5.52	0	0		3.2	2.77	1.04	6.21	0	0		0	0	0.095	0.42	0	0
		1.02	2.98	1.26	0.77	0.013	0.34		0.37	0.87	0.022	0.11	0	0		0	2.04	0	0	0	0		0.18	0.55	0.85	1.57	0	0		0.57	5.34	2.71	1.07	0.047	2.14
		0.43	0.6	0.14	0.2	0	0		0.024	5.59	0.01	0.18	0	0		0	0.94	0	0.14	0	0		0	1.35	0.86	3.54	0	0		0.1	0.52	0.52	0	0	0.52
		4.47	11.7	1.09	4.24	0.16	3.71		0.088	34.6	0	0	0.00486	0		0.013	2.9	0.61	4.98	0	0		0	0.16	0.7	0.42	0	0		2.72	15	18.9	3.96	0.092	4.88
		7.95	1.12	3.6	22.4	0.00503	0		0.00346	8.29	0.4	1.85	0	0		0	1.91	0.054	0.18	0	0		0	0.6	0.28	2.04	0	0		0.93	3.29	2.61	4.56	0	1.77
		2.47	0	1.49	0	0	0		0.77	4.32	1.55	2.32	0	0		0.19	0.21	0.19	0.92	0	0		0.32	0.32	0.32	1.61	0	0		2.23	11.6	4.33	6.02	0.17	6.83
		0.54	2.8	0.72	2.8	0.021	0		5.34	4.98	1.23	1.12	0.024	1.09		0	1	5.66	0.5	0	0		0	0	0.79	0	0	0		0.97	5.5	2.92	0	0.097	1.83
		0	0.086	0	0	0	0		15.5	17.1	0.69	0.9	0.016	1.67		0	13.7	2.65	0.069	0	0		6.13	18.3	10.4	27.5	0	1.25		0	0.13	0.07	0	0	0
		0	0	0.01	0	0	0		0.085	1.49	0	0.14	0	0		2.24	2.91	0.21	3.22	0	0.077		0.92	1.34	3.37	6.72	0	0.11		1.85	18.6	1.72	5.73	0	4.1
		0.13	0.85	0.19	0.12	0	0		0	0.29	0.00399	0	0	0		0.53	4.5	0.4	10.9	0	0.13		0.12	0.45	0.19	0.62	0	0		0	0.084	0.069	0	0	0
		0.00787	0.28	0.11	0.17	0	0		1.8	3.09	3.14	4.55	0	0.18		0	0.43	0.11	0.87	0	0		2.09	0.81	0.3	2.25	0	0		0	0	0	0	0	0
		1.19	5.11	0.23	0.89	0.12	0.38		0.68	3.36	0.8	0.89	0	0		0.22	9.19	0.63	2.67	0	0.069		1.25	11.9	7.79	11.9	0	0.45		0	0.17	0	0	0	0.1
		0	0	0	0	0	0		3.23	2.34	1.26	1.09	0	0		0	0.42	0.73	3.33	0	0		1.47	3.01	0.2	3.87	0	0.21		6.14	14.6	5.47	17.6	0.64	4.88
		7.91	20.7	6.65	13.5	0.78	2.33		2.69	15	0.72	1.18	0.00854	2.88		0	3.39	0.27	8.79	0	0		1.29	0.51	3.56	4.63	0	0		0.14	10.9	0.069	2.26	0	1.51
		0.18	0.43	0.11	0.32	0	0		0	0	0	0.19	0	0		0	2.7	0.89	6.91	0	0.056		1.83	1.95	2.75	3.39	0	0.17		0.21	5.59	3.38	20.4	0	1.4
		0	0.1	0	0	0	0		0.055	34.8	0.035	0.59	0	0		0.28	1.64	6.48	5.24	0	0		10.3	8.84	2.05	6.55	0	0.044		0	7.63	2.23	6.87	0	3.05
		0.85	4.37	0.39	0.86	0.034	0.32		0.07	1.51	0.4	5.16	0	0		0	0.071	0	0.052	0	0		0.64	10	0.64	3	0	0		0	19.1	7.08	14.6	0	5.52
		0.46	4.12	0.56	0.52	0.061	0.52		1.08	1.71	1.79	2.64	0	0		0.46	3.7	2.31	8.07	0	0.5		0	0	0	0	0	0		0	0.2	0	0	0	0
		0.19	3.63	0.11	0.61	0.016	0.097		7.71	10.7	13.5	23.7	0.0077	1.35		1.02	5.76	2.37	8.3	0	0		0	0	0.14	0	0	0		0.29	2.56	1.51	0.57	0	1.42
		0.8	0	0.15	0	0	0		0.07	11.4	0	0	0	0		2.56	5.18	1.55	4.85	0	0.23		0.59	0.37	1.47	2.42	0	0.031		0	0.78	0.86	0	0	2.33
		0.085	0.12	0.068	0.25	0	0		0.00707	2.77	0	0.059	0	0		0	0.48	0	0.16	0	0		0.68	5.88	0.8	7.84	0	0		0.55	2.74	2.3	0.75	0	2.49
		0	0	0	0	0	0		0.1	3.03	0	0	0	0		0.44	2.09	0.42	5.14	0	0.16		0.018	0.33	0.14	0.99	0	0		1.08	1.96	1.18	1.82	0.051	1.68
		0.7	2.62	0.13	1.45	0	0.097		0.15	23.6	0.00468	0.24	0	0		0	1.25	0.085	0.11	0	0		2.44	1.93	4.88	4.38	0	0		1.98	5.81	3.92	4.08	0.41	2.35
		0	0	0	0	0	0		1.71	1.79	0.13	0.88	0	0		0.48	9.71	0.81	5.75	0	0.85		0.11	3.54	5.72	10.4	0	0		0.73	7.55	2	5.03	0.12	1.89
		0.035	0.57	0.088	0.21	0	0		0.096	0.28	0	0	0	0		0.13	7.44	0.44	8.93	0	0.3		0.16	2.76	0.56	6.85	0	0.48		1.18	4.9	7.39	3.56	0	5.35
		1.84	5.48	3.63	6.92	0.57	1.44		0.033	5.52	0.32	7.04	0.00548	0.069		1.41	6.09	1.9	10.1	0	0.14		0	0	9.45	1.15	0	0		0.1	3.85	3.08	0	0	11.5
		0.8	5.28	2.57	6.71	0	1.44		2.11	8.25	0.95	2.56	0	0.43		0	0.22	0	0.031	0	0		0	0.16	0	0.078	0	0		0.17	1.74	2.23	2.33	0	2.23
		0.54	0.45	0.051	0.22	0	0		0.13	0.23	0	0	0	0		0.54	1.97	2.55	19.2	0	0		0	0.6	0.32	1.52	0	0.029		0.85	10.9	2.55	1.36	0	14.3
		0.43	0	0.00807	0.38	0	0		0.077	9.66	0.071	1.44	0	0		0.4	14.3	1.01	6.18	0	3.71		0.13	0.19	0	2.26	0	0		0.089	8.77	2.08	26.8	0	4.51
		11.6	28	11.2	20.7	1.37	4.63		0.46	2.15	0.15	0.73	0	0		1.15	7.07	2.1	9.16	0	0.19		4.15	8.05	6.74	5.76	0	0.85		0	0	0.039	0	0	0
		0	0	0	0	0	0		0	0	0	0	0	0		0	0	0.19	1.27	0	0		1.95	10.7	0.69	9.33	0	1.6		0	0	0	0	0	0
		0	0.23	0	0	0	0		0.11	6.91	2.55	9.79	0	1.09		0.018	0	0.018	2.23	0	0		0.28	7.6	2.54	12.6	0	0.2		0	1.41	0.72	6.26	0	0.31
		0.15	0.38	0.034	0.19	0	0		1.9	3.51	0.35	4.84	0	0		0.034	7.36	0.27	5.4	0	0.48		1.4	4.71	0.39	8.13	0	1.06		0.088	0.15	0.18	0.15	0	0
		1.9	5.49	0.41	0.74	0.13	0.15		0.098	1.28	0.00615	0.11	0	0		0	0.96	0.23	4.63	0	0.042		0	0	0.028	0.071	0	0		0.3	6.38	0.83	7.18	0	4.26
		0	0	1.63	5.88	0	0		0	0.18	0	0.059	0	0		1.24	2.13	0.37	7.5	0	0		0	0	0	0.35	0	0		0	4.84	3.43	9.4	0	7.69
		0.08	0.88	0	0.055	0	0									0.14	0	0	6.51	0	0		2.91	6.53	9.26	6.7	0	0		0.38	20.5	6.1	10.7	0.32	21
		0.41	2.22	0.2	2.13	0	0.21									1.28	0.4	0	1.45	0	0.00696		2.68	0	3.61	10	0	0		0	0	0	0	0	0
		0.8	0	0.29	0	0	0									0.4	5.06	0.4	3.97	0	0.23		0.66	3.4	3.95	6.76	0	0.095		0	0	0.41	0	0	0
		0.069	0.08	0	0	0	0									3.77	3.22	0.064	9.47	0	0.2		0.23	7.89	0.85	4.87	0	0.34		0.13	0.1	0.3	0.1	0	0
		0.34	2.83	0.051	0.23	0	0.038									0.29	1.34	0.042	4.37	0	0		0.3	1.19	5.35	4.68	0	0		0	0.8	0.15	0.19	0	0.89
		0	0.025	0	0	0	0									0.57	5.37	0.052	7.92	0	0		1.12	2.54	0.33	3.81	0	0		0	2.84	0.38	0.8	0	5.34
		0.6	1.23	0.37	0.24	0.014	0.026									0	0	0.13	3.29	0	0		0.45	0.29	1.25	1.01	0	0		0.32	7.67	1.19	1.49	0	2.23
		0.34	2.92	1.09	1.15	0.039	0.33									0	0	0	0.42	0	0		0.12	0	0.059	0.28	0	0		0	0.53	0.55	0.18	0	0.35
		0.14	0	0.6	0	0	0									0.29	1.55	0.11	6.42	0	0		2.1	7.41	4.1	9.27	0	0.78		0.5	8.86	4.95	3.73	0	3.03
		0.47	1.71	0.62	2.16	0	0.17									0	0.17	0	0	0	0		0.18	1.74	0	1.02	0	0		5.44	7.25	10.8	10.9	0.43	6.88
		2.01	4.1	0.91	1.61	0.3	0									0.84	0.71	0.31	14.3	0	0		0.069	0.46	0.14	1.37	0	0		1.79	3.36	1.09	2.69	0.26	2.24
		0.75	6.79	1.32	1.89	0.038	0.12									0.059	1.43	0.88	1.56	0	0		0	0.13	1.13	0.13	0	0		0	0	0	0	0	0
		0.89	1.66	0.12	0.37	0.015	0.061									0.3	0.42	0.78	6.54	0	0		0.073	0.15	0.32	1.03	0	0		0.12	3.72	0.68	1.12	0	4.09
		0	0.018	0	0.018	0	0									0.039	0.63	0.16	6.5	0	0.079		0.37	2.16	0	0	0	0		0	5.68	0.52	1.99	0	0
		0.085	0.25	0.036	0	0	0									0.27	4.1	0.039	6.2	0	0.4		1.85	6.14	2.93	4.48	0	0.49		0	0.077	0	0	0	0.077
		1.86	2.53	5.22	5.07	0.12	0									0	0.5	0.077	0.94	0	0		0.76	1.65	0.076	0.22	0	0.072		0	0	0	0	0	0
		0	0.3	0	0	0	0									0.027	2.78	0.027	2.5	0	0		0.49	0.39	4.2	7	0	0		0	12.3	0.53	5.56	0	2.2
		3.68	0.35	0.16	0.17	0	0									0	2.94	0.34	0.13	0	0		0.29	0.21	0.14	1.5	0	0		0.14	10.2	0.071	1	0	4.25
		0.4	1.86	3.68	12.8	0	0.19									0	0.36	0	0.14	0	0		6.37	2.23	29.9	3.64	0	0.11		1.47	12.5	3	5.45	0.036	5.36
		0.31	0.17	0.01	0.086	0	0									0.096	0.61	1.8	12	0	0		2.63	1.98	0.51	5.04	0	0		0	0	0	0	0	0
		1.16	2.14	0.43	0.57	0	0									3.38	2.09	7.25	1.98	0	0.00932		0.46	2.02	3.77	8.38	0	0		0	2.31	0	0.43	0	4.76
		0.031	0.55	0.031	0	0	0									0.043	4.78	1.69	2.97	0	0.067		0.5	0	0	0	0	0		0.047	6.49	0.47	0.76	0	1.65
		0.43	3.64	0.34	0.61	0	0.064									0.092	2.38	1.57	11	0	0.049		1.6	8.53	3.91	16.1	0	0.24		0	0	0	0	0	0.62
		0.024	0.44	0.024	0.088	0	0									0.54	0.82	0.091	5.02	0	0		1.11	1.55	1.11	4.3	0	0		0	4.14	0	0.83	0	0.28
		0.026	2.47	0.066	1.83	0	0.025									0.35	5.29	1.18	5.42	0	0.83		0	0	0	0.78	0	0		0	1.48	0.056	0	0	1.85
		0.77	6.55	0.45	1	0.032	0.25									0.034	0.21	0.069	2.78	0	0		0	0	0	0.25	0	0		0	1.47	0.19	0.59	0	0.29
		4.06	9.03	3.25	5.52	1.15	0.87									0	0.051	0	0.051	0	0		0.18	5.25	2.71	8.07	0	0.11		0.36	3.49	1.05	1.16	0	1.89
		3.08	20.9	2.68	6.41	0.52	0.75									0	0.38	0.015	0.15	0	0		12	2.8	5.92	4.3	0	0.093		2.13	10.3	1.02	0.47	0	4.22
		0.029	0.024	0	0	0	0									0.029	2.41	0.086	10.1	0	0		1.41	1.61	3.87	4.33	0	0		0.13	0.46	0.57	0.61	0	0.15
		0	0.086	0.074	0	0	0									0	0	0	0	0	0		1.3	11.6	0.15	1.26	0	0.5		0	0.093	0.06	0	0	0.093
		0.023	0.15	0	0	0	0									0	0.43	0	1.18	0	0		4.44	3.03	4.96	15.8	0	0.67		0	19.8	0.83	0.29	0	13
		1.49	5.7	1.74	3.28	0.035	0.41									0.49	2.92	0.59	21.7	0	0.039		1.34	7.91	0.67	3.8	0	0		0.25	14.6	3.08	20.7	0.023	2.12
																0.64	6.96	1.6	1.44	0	0.036		0.21	0.065	6.85	0.9	0	0		0	0.23	0	0.058	0	0.12
																0.2	1.58	0.2	3.6	0	0		0	0.71	0	0.6	0	0		2.56	3.65	7.69	2.08	0	4.69
																0.1	1.02	0.13	1.32	0	0		0	0.55	0.7	0.73	0	0		0	0	0	0.045	0	0
																0	0.23	0	0	0	0		0.15	0.21	0	0.27	0	0		0	0	0.11	0.35	0	0
																0	0.08	0.021	1.93	0	0		0.44	0.18	6.43	6.67	0	0		0	0	0	0	0	0
																0.015	3.81	0.059	0.35	0	0		0	0.9	0.46	2.25	0	0		0	0.19	0.075	0.19	0	0
																0	1.47	0.16	1.2	0	0		2.14	4.36	1.87	9.56	0	0.32		0.038	4.46	1.38	14.1	0	3.72
																0	0.14	0	0.07	0	0		0.51	4.35	0.43	0	0	0		0	0	0	0.38	0	0.094
																1.22	5	0	1.93	0	0.29		1.42	4.63	1.97	6.58	0	0.18		0	5.15	1.28	0.64	0	20.4
																0	0.18	0.094	3.31	0	0		0	0.39	1.57	0.32	0	0		0.12	5.84	2.16	0.67	0	10.1
																0	0.21	0.11	0.55	0	0		3.64	2.78	4.03	4.99	0	0.41		0	0.94	0	0.47	0	1.89
																0.045	2.58	0.045	2.32	0	0.048		0.77	2.18	0.52	2.18	0	0.081		0.56	13.9	1.72	4.2	0.056	1.2
																0.06	1.03	0.06	2.41	0	0		2.77	1.96	1.57	6.44	0	0		0	14.8	0	0.14	0	3.56
																0	0	0	0	0	0		0.13	1.98	0.064	0.62	0	0		0.12	4.81	0	0.28	0.059	0.46
																0	0	0	0	0	0		0.41	1.31	0.14	5.25	0	0		0	7.09	2.41	2.52	0	1.6
																0.61	3.54	0.77	15.4	0	0.12		1.87	3.24	0.89	4.32	0	0		0	1.58	0.075	0.66	0	1.58
																0.017	0.94	0	0.63	0	0		0.37	3.19	20.1	7.45	0	0		1.07	9.12	5.6	4.12	0.1	2.06
																							0.073	0	1.46	0	0	0		0.12	10.6	1.68	0.82	0	6.44
																							0.52	2.3	2.74	3.38	0	0
																							0.079	0.45	0.32	0.98	0	0
																							4.99	8.82	29	12.2	0	0.29
																							3.83	32.3	5.82	6.45	0	0
																							4.7	4.22	3.38	6.45	0	0.58
																							0	0.65	20	0.19	0	0
																							1.64	0.52	5.62	4.64	0	0
																							0.42	0.32	0.14	0.95	0	0
																							0.2	0.25	0.29	0	0	0
																							0.52	3.02	0.98	5.31	0	0
																							2.63	4.06	7.89	14.6	0	1.05
																							0.45	5.5	0.64	3.96	0	0.66
																							2.47	6.34	4.58	5.77	0	0.47
																							0.65	4.59	0.74	6.4	0	0
																							0.1	7.94	3.33	33.9	0	0
																							1.32	4.17	1.15	25	0	0
																							1.24	14.9	4.05	13.3	0	2.02
																							5.08	1.42	9.14	3.5	0	0.26
																							0	0.22	4.69	2.74	0	0
																							0	0.73	27.3	3.78	0	0
																							0.25	0	1.26	2.46	0	0
																							0	1.93	0.1	1.1	0	0
																							0	0	1.26	0.27	0	0
																							0.32	3.03	0.24	0.67	0	0
																							0.91	2.8	7.41	9.06	0	0
																							0.066	0.18	0.066	0.18	0	0
																							0	0.13	0	0.19	0	0
																							0.49	6.25	0.85	10.5	0	0
																							0.25	1.42	0	0.76	0	0
																							1.82	1.11	5.76	24.2	0	0.092
																							0	1.62	19.9	4.34	0	0.05
																							6.35	1.72	14.4	25.4	0	0
																							1.98	6.8	1.77	8.6	0	0.29
																							8.57	9.64	8.7	16.7	0	1.99
																							2.35	4.4	1.26	3.82	0	0
																							3.49	5.58	5.67	6.77	0	1.59
																							1.63	2.9	0.38	1.19	0	0.074
																							1.96	0.17	8.33	1.39	0	0
																							1.3	4.93	0.3	4.99	0	0.27
																							12.8	14	11.4	14.4	0	0.52
																							2.08	0.3	4.17	1.2	0	0
																							0.78	0.67	0.72	1.81	0	0.095
																							66.7	0.41	0	0.081	0	0
																							0.16	1.14	0.22	0.76	0	0
																							0.74	1.8	0.13	0.28	0	0.069
																							0.58	0.55	2.15	5.38	0	0
																							2.87	4.99	1.21	2.69	0	0.19
																							0.047	0.52	0.76	1.03	0	0.17
																							0.06	0.17	0	0.25	0	0
																							0.2	0.078	6.28	1.32	0	0
																							0.6	0.46	1.54	3.55	0	0
																							0	0	0.11	1.1	0	0
																							0	0.17	0.14	0.42	0	0
																							3.08	8.26	6.05	9.72	0	1.36
																							0	0	0.21	0	0	0
																							0.17	0	0.75	8.85	0	0
																							1.61	1.81	4.84	3.7	0	0
																							1.28	5.62	3.41	9.67	0	0.35
																							0.14	2.73	0.49	3.96	0	0
																							0.34	1.38	2.25	19.3	0	0
																							0.46	8.15	1.59	4.32	0	0.24
																							0.21	0.59	16.4	8.32	0	0.098
																							0.061	0.63	0.24	0.57	0	0
																							0.36	1.16	9.48	13.6	0	0
																							1.33	0.98	0.71	1.86	0	0
																							0	0.13	0.043	0	0	0
																							0	0.64	3.2	1.09	0	0
																							0	0.24	0.28	0.49	0	0
																							0.26	0.93	1.13	1.19	0	0
																							1.4	9.45	1.46	5.85	0	1.12
																							0	0	1.74	0.33	0	0
																							0	0	0.18	0	0	0
																							99.3	0.74	0	0.54	0	0
																							0.81	1.55	0.75	5.28	0	0
																							0.14	0.55	0.7	1.32	0	0
																							0	1.93	0.68	3.36	0	0
																							0.27	0.98	4.48	14.5	0	0
																							0.47	1.48	3	2.97	0	0
																							0.26	0.97	14.3	15.9	0	0
																							2.34	1.18	5.94	4.01	0	0
																							1.54	8.24	5.9	8.51	0	0
																							1	2.44	3.79	5.29	0	0
																							0.032	0.45	6.21	6.4	0	0
																							0.2	2.73	2.17	2.99	0	0.052
																							2.18	0.93	3.54	6.71	0	0
																							0.39	1.93	0.39	2.45	0	0.13
																							0	0	0	0	0	0
																							0	0	0.18	0.28	0	0
																							0	0.42	2.56	1.02	0	0
																							0	0.28	0	0.57	0	0
																							0.94	0.57	8.85	2.75	0	0
																							0.14	0.18	0.072	0.091	0	0

## Sheet: Figure 2-6F
	Fig 2F			Fig 3F			Fig 4F			Fig 5F			Fig 6F
	TN_PanCK_AhR_Nu	TN_CD68_Total		TN_PanCK_AhR_Nu	TN_CD68_Total		TN_PanCK_AhR_Nu	TN_CD68_Total		TN_PanCK_AhR_Nu	TN_CD68_Total		TN_PanCK_AhR_Nu	TN_CD68_Total
	0.15	8.33		39.9	6.99		1.14	0.12		36.6	3.8		0.65	0.22
	0.79	9.14		0.51	9.26		29.3	1.37		83.9	2.02		0	31.4
	0.19	4.17		49.8	32.3		2.58	0.39		72.7	11.2		0.33	54.6
	1.91	10.6		17.7	6.85		15.5	0.27		70	17.7		6.8	16.3
	36.9	2.25		44.9	2.06		34.2	0.084		40.9	18.3		1.48	33.3
	32.4	5.67		1.3	16.5		1.82	2.03		76	3.99		0.38	13.2
	55.7	0.21		33.8	4.71		0	2.77		71.6	3.91		3.53	22.8
	59.3	6.79		0.16	0.46		17.4	3.22		19.7	4.72		36.5	23.2
	54.3	1.37		2.07	1.05		16.7	0.27		7.86	8.83		10.1	13.4
	9.73	17.1		0.45	1		1.51	3.57		0.41	30.3		5.96	3.21
	0.028	7.44		10.8	13.5		4.88	4.88		28.7	10.7		0	2.6
	7.31	8.67		8.65	8.27		1.91	5.7		0.37	4.75		0	3.38
	5.08	7.04		7.32	12.4		7.89	1.68		66.5	10.4		0.098	0.049
	6.04	3.5		0.073	0.2		24.4	1.76		23.9	6.05		16.4	9.82
	9.25	5.35		41.3	4.38		0.041	5.47		10.7	6.86		1.01	3.17
	0.32	4.41		55.8	9.92		18.3	2.01		0	1.22		21.9	8.86
	18.1	20.5		28.6	12.5		6.3	1.39		64.9	6.56		1.15	4.04
	50.2	19.9		0.31	11.9		22.6	3.21		38.3	0.52		8.05	11.9
	0.49	1.12		8.53	4.62		13	1.52		65.7	8.53		31.6	2.44
	33.7	14.4		78.5	6.04		0.86	5.3		58.3	17.7		0.15	5.6
	52.3	15.5		35.6	20.6		0.35	0.64		23.7	2.66		0	0.045
	7.97	0.46		32.8	13.6		33.1	0.51		60.9	8.42		6.38	3.15
	44.2	17.2		0.12	3.44		38.8	1.08		87.6	2.78		0.1	15.2
	39.5	2.77		0.51	0.99		32.7	1.24		0.39	4.74		1.46	1.71
	0	6.34		48	3.53		45.5	0.32		24.4	14.2		17.4	12.7
	60	11.2		48	22.4		0.27	0.38		2.92	8.75		11.3	6.79
	0.29	2.97		0.22	1.2		36.7	0.22		0.3	9.32		0	5.63
	17.4	7.47		0.085	2.62		0.044	0.55		2.39	4.55		8.49	4.3
	33.5	1.33		2.49	1.4		2.55	0.97		64.3	6.7		0	1.15
	50.8	2.28		3.08	0.14		3.29	0.35		1.17	4.54		0.69	0.2
	29.6	1		2.11	0.19		0.97	0.48		21.5	1.65		6.52	3.03
	22.7	1.61		0.59	15.1		0	0.49		47.2	5.94		1.46	0.43
	30.9	4.18		54.5	8.25		11.4	0.55		19.7	13		2.39	12.1
	0.23	10.8		0.054	5.46		0.64	2.92		0.8	34.3		0	0.82
	3.14	4.87		27.2	3.4		1.99	0.35		70.3	4.69		28.6	3.39
	13.3	0.41		0.24	0.85		41.9	0.23		62.7	4.67		0	4.28
	69.1	14.2		77.4	4.5		0	4.31		2.34	1.71		2.05	22.4
	11.3	4.75		49.2	3.57		0.021	10.9		64.4	4.9		0	0.7
	41.7	9.51		3.13	3		6.12	2.2		25.3	9.19		0.019	0.41
	37.7	6.36		0.17	0.83		2.66	1.01		15.1	5.54		0	0.39
	11.8	0.87					0	3.73		17.4	31.4		0.038	1.24
	2.35	7.9					0	0.2		27.5	3.48		30.6	2.25
	4.8	0.91					18.3	1.64		4.02	28.4		0	3.62
	0.029	1.8					0.87	0.12		66.2	3.07
	22.7	7.93								23.6	5.42
	32.2	9.15								70.4	5.62
	8.11	6.38								55.8	3.25
	9.23	6.6								74.5	0.18
	28	4.2								33.3	24.1
	21.5	6.82								22.8	5.77
	11.7	5.38								49.7	31.6
	0.49	5.75								70.8	5.2
	5.21	4.89								36.6	10.4
	51.1	7.49								18.1	1.47
	0.058	2.74								41.7	9.02
	43.3	8.6								71	5.96
	57.6	0.91								75.7	4.05
	6.08	4.69								80.7	4.67
	38.1	1.11								1.07	48.8
	2.44	2.28								48.3	4.5
	21.9	3.61								46.1	2.35
	5.31	3.36								51.5	11.3
	6.77	1.36								0.82	4.55
	16	1.1								47.4	7.87
	18	3.9								48.7	17.1
	23.3	5.1								50.7	9.53
	0.61	2.9								64.7	5.93
	1.99	2.62								35.8	16.7
	0.34	0.9								37	13.8
	33.8	6.77								42.6	1.63
										47.9	0.44
										51.9	5.06
										1.71	9.15
										30.8	15.2
										3.45	3.45
										30.1	8.35
										40	0.93
										59.9	5.38
										64.8	3.6
										12.8	33.7
										18.4	27.7
										0.43	6.44
										1.92	5.63
										66.5	2
										0.71	4.84
										71.6	1.38
										38.1	1.82
										66.9	6.85
										51.3	22.3
										59.9	8.1
										35.3	16
										60.3	5.36
										1.47	0.11
										2.56	20.5
										59	13.1

## Sheet: Figure 2-6G
	Fig 2G			Fig 3G			Fig 4G			Fig 5G			Fig 6G
	TN_PanCK_AhR_Nu	TN_CD3_Total		TN_PanCK_AhR_Nu	TN_CD3_Total		TN_PanCK_AhR_Nu	TN_CD3_Total		TN_PanCK_AhR_Nu	TN_CD3_Total		TN_PanCK_AhR_Nu	TN_CD3_Total
	0.15	2.09		39.9	7.62		1.14	0.42		36.6	3.31		0.65	0.082
	0.79	1.79		0.51	4.18		29.3	1.37		83.9	0.83		0	3.38
	0.19	1.23		49.8	3.11		2.58	0.26		72.7	1.19		0.33	2.58
	1.91	15.4		17.7	1.15		15.5	0.16		70	1.44		6.8	0.83
	36.9	2.34		44.9	0.97		34.2	1.77		40.9	12.3		1.48	4.23
	32.4	16.5		1.3	1.25		1.82	0.12		76	1.28		0.38	0
	55.7	1.03		33.8	6.52		0	3.65		71.6	11.2		3.53	0
	59.3	1.66		0.16	0.035		17.4	0.41		19.7	4.72		36.5	2.62
	54.3	0.87		2.07	0.99		16.7	0		7.86	1.97		10.1	0
	9.73	2.4		0.45	1.39		1.51	0.21		0.41	15.1		5.96	3.41
	0.028	57.3		10.8	14.8		4.88	4.49		28.7	6.21		0	0.41
	7.31	0.39		8.65	6.8		1.91	2.19		0.37	10.8		0	0
	5.08	3.52		7.32	0.83		7.89	0.3		66.5	1.97		0.098	7.67
	6.04	2.24		0.073	3.06		24.4	0.081		23.9	7.43		16.4	12.2
	9.25	8.83		41.3	0.066		0.041	0.83		10.7	39.7		1.01	0.25
	0.32	4.26		55.8	8.02		18.3	3.59		0	1.07		21.9	0.21
	18.1	4.48		28.6	30.2		6.3	0.36		64.9	3.17		1.15	0.077
	50.2	2.6		0.31	6.41		22.6	4.97		38.3	0.29		8.05	0
	0.49	1.99		8.53	0.13		13	4.29		65.7	1.46		31.6	0.24
	33.7	4.98		78.5	3.72		0.86	0.21		58.3	0.32		0.15	0
	52.3	2.4		35.6	7.68		0.35	1.68		23.7	2.23		0	0
	7.97	0.25		32.8	8.97		33.1	0.74		60.9	6.87		6.38	0
	44.2	15.6		0.12	0		38.8	0.11		87.6	0.28		0.1	23.7
	39.5	0.88		0.51	1.06		32.7	2.3		0.39	0.45		1.46	0.32
	0	1.61		48	0.2		45.5	0.064		24.4	5.9		17.4	0
	60	6.19		48	8.64		0.27	0.24		2.92	4.42		11.3	0.45
	0.29	0.75		0.22	0.56		36.7	1.11		0.3	0.99		0	0.039
	17.4	2.24		0.085	0.64		0.044	0.13		2.39	5.11		8.49	0
	33.5	0.32		2.49	0.39		2.55	0.15		64.3	4.76		0	0.24
	50.8	1.04		3.08	2.87		3.29	1.07		1.17	1.79		0.69	0.073
	29.6	1.59		2.11	1.68		0.97	1.04		21.5	1.31		6.52	0.024
	22.7	4.49		0.59	2.3		0	0		47.2	4.63		1.46	0.78
	30.9	2.64		54.5	3.91		11.4	1.27		19.7	5.44		2.39	4.15
	0.23	3.71		0.054	2.84		0.64	2.01		0.8	7.57		0	0
	3.14	1.01		27.2	0.53		1.99	0.076		70.3	1.07		28.6	0.25
	13.3	1.35		0.24	0.03		41.9	0.23		62.7	5.02		0	1.02
	69.1	12.6		77.4	0.11		0	8.32		2.34	0.29		2.05	11.6
	11.3	1.87		49.2	3.4		0.021	2.7		64.4	0.61		0	0
	41.7	3.34		3.13	1.4		6.12	1.64		25.3	4.42		0.019	0
	37.7	3.73		0.17	0.18		2.66	1.65		15.1	5.41		0	0
	11.8	2.59					0	0.62		17.4	5.63		0.038	0.038
	2.35	0.42					0	3.44		27.5	0.12		30.6	0.077
	4.8	1.32					18.3	1.54		4.02	12.2		0	0
	0.029	1.7					0.87	1.53		66.2	3.21
	22.7	11								23.6	4.12
	32.2	12.8								70.4	5.75
	8.11	2.86								55.8	6.39
	9.23	2.84								74.5	0.87
	28	1.24								33.3	0.83
	21.5	1.65								22.8	2.14
	11.7	3.55								49.7	6.74
	0.49	2.94								70.8	6.52
	5.21	9.86								36.6	11.6
	51.1	1.72								18.1	16.3
	0.058	1.58								41.7	3.38
	43.3	2.18								71	4.64
	57.6	4.8								75.7	0.17
	6.08	1.03								80.7	1.44
	38.1	2.2								1.07	10
	2.44	4.73								48.3	0.81
	21.9	1.84								46.1	0.11
	5.31	2.04								51.5	3.2
	6.77	2.16								0.82	2.39
	16	3.83								47.4	4.76
	18	4.45								48.7	9.88
	23.3	4.91								50.7	10.7
	0.61	3.65								64.7	5.47
	1.99	0.68								35.8	7.65
	0.34	2.1								37	17.8
	33.8	3.05								42.6	3.19
										47.9	1.03
										51.9	2.36
										1.71	5.83
										30.8	8.25
										3.45	1.32
										30.1	6.32
										40	1.1
										59.9	3.65
										64.8	0.73
										12.8	1.24
										18.4	6.01
										0.43	2.18
										1.92	8.23
										66.5	2.97
										0.71	0.18
										71.6	2.36
										38.1	1.02
										66.9	1.27
										51.3	1.75
										59.9	7.24
										35.3	0.36
										60.3	4.55
										1.47	1.21
										2.56	7.69
										59	3.44

## Sheet: Figure 7C
			Markers	PC1
			AhR in TN Pan-CK Nucleus	0.97499
			AhR in TN Pan-CK Cytosol	0.190067
			AhR in ST CD68 Nucleus	0.0990702
			AhR in ST CD68 Cytosol	0.0419852
			AhR in ST CD4/8 Nucleus	0.0277912
			AhR in TN CD68 Nucleus	0.0252338
			AhR in ST CD4/8 Cytosol	0.0109376
			AhR in TN CD4/8 Nucleus	0.00287018
			AhR in TN CD68 Cytosol	-0.000838486
			AhR in ST Treg Cytosol	-0.00226522
			AhR in TN CD4/8 Cytosol	-0.00681805
			AhR in ST Treg Nucleus	-0.0101138

## Sheet: Figure 7D
	Cluster	TN_PanCK_AhR_Nu	ST_Treg_AhR_Nu
	C1	0.43	0
	C1	0.51	0													AhR (%) in TN(cancer)_Nucleus				AhR (%) in Treg_Nucleus (Stroma)
	C1	17.7	0
	C1	7.98	0													Cluster 1	Cluster 2	Cluster 3		Cluster 1	Cluster 2	Cluster 3
	C1	1.3	0													0.43	39.9	49.8		0	0	0.029
	C1	0.16	0													0.51	33.8	44.9		0	0	0
	C1	2.07	0													17.7	41.3	55.8		0	0	1.09
	C1	0.45	0													7.98	28.6	78.5		0	1.67	0.18
	C1	3.64	0													1.3	35.6	48		0	0	0
	C1	10.8	2.02													0.16	32.8	48		0	2.88	1.35
	C1	8.65	0													2.07	42.7	54.5		0	0	0.43
	C1	7.32	0													0.45	27.2	77.4		0	0	1.09
	C1	0.073	0													3.64	36.1	49.2		0	2.32	0
	C1	4.58	0													10.8	36.9	55.7		2.02	0	0
	C1	0.31	0													8.65	32.4	59.3		0	0.55	0
	C1	8.53	0													7.32	38	54.3		0	3.71	0
	C1	1.82	0													0.073	33.7	50.2		0	0	0
	C1	0.12	0													4.58	39.5	52.3		0	0	0
	C1	0.51	0													0.31	41.2	44.2		0	0	2.33
	C1	0.22	0													8.53	33.5	60		0	0	0.32
	C1	0.085	0													1.82	29.6	50.8		0	0.097	0
	C1	2.49	0													0.12	22.7	69.1		0	0	4.63
	C1	3.08	0													0.51	30.9	54.5		0	0	0
	C1	3.93	0													0.22	39	51.1		0	0	0
	C1	2.11	0													0.085	41.7	57.6		0	0	0
	C1	0.59	0.069													2.49	37.7	50.7		0	0	0
	C1	0.054	0													3.08	22.7	50.7		0	0	0.044
	C1	4.64	0													3.93	32.2	48.5		0	0.038	0
	C1	0.24	0													2.11	28	45		0	0.33	0.077
	C1	3.13	0													0.59	21.5	59.9		0.069	0.17	0.13
	C1	0.17	0													0.054	43.3	49.8		0	0	0
	C1	0.15	0													4.64	28.2	56.5		0	0	0.19
	C1	0.79	0.061													0.24	38.1	64.6		0	0	0.23
	C1	0.19	0													3.13	21.9	52.9		0	0	0
	C1	1.91	0.082													0.17	18	83.9		0	0.87	0
	C1	0.062	0.21													0.15	23.3	74.6		0	0.75	0
	C1	9.73	0													0.79	33.8	72.7		0.061	0.41	0.51
	C1	0.028	0.4													0.19	37.3	56.9		0	0.17	0.092
	C1	7.31	0													1.91	29.3	70		0.082	0	0.079
	C1	5.08	0.34													0.062	34.2	76		0.21	0	0.068
	C1	6.04	0													9.73	44.3	71.6		0	0	0.49
	C1	9.25	0													0.028	24.4	66.5		0.4	0.056	0.45
	C1	0.32	0													7.31	24	64.9		0	0	0.031
	C1	18.1	0													5.08	37.7	58		0.34	0.5	0
	C1	0.49	0													6.04	42	65.7		0	0.23	0
	C1	0.33	0.38													9.25	22.6	58.3		0	0.85	0
	C1	7.97	0													0.32	36.8	60.9		0	0.14	0.85
	C1	0	0													18.1	43.6	87.6		0	0	0.2
	C1	0.29	0.52													0.49	40.1	55.7		0	3.71	1.06
	C1	17.4	0.097													0.33	33.1	69.1		0.38	0.48	0.34
	C1	0.23	1.44													7.97	38.8	64.3		0	0.042	0.78
	C1	3.14	1.44													0	32.7	60		0	0	0
	C1	13.3	0													0.29	34.7	70.3		0.52	0.2	0
	C1	11.3	0													17.4	41.2	62.7		0.097	0	0.24
	C1	11.8	0.15													0.23	45.5	65		1.44	0	0
	C1	2.35	0													3.14	36.7	64.4		1.44	0	0.11
	C1	4.8	0.21													13.3	24.2	50.3		0	0	0
	C1	0.029	0													11.3	32.3	66.2		0	0	0.32
	C1	8.11	0													11.8	35.3	70.4		0.15	0.4	0.41
	C1	9.23	0.026													2.35	18.4	55.8		0	0	0
	C1	0.035	0													4.8	19.1	74.5		0.21	0.067	0
	C1	11.7	0													0.029	28.8	49.7		0	0	0.29
	C1	0.49	0.12													8.11	40.6	67.9		0	0.83	0
	C1	5.21	0.061													9.23	41.9	70.8		0.026	0	0.58
	C1	0.058	0													0.035	32.7	55.9		0	0.039	0.66
	C1	6.08	0.19													11.7	18.3	71		0	0.12	0.47
	C1	2.44	0													0.49	36.5	75.7		0.12	7.02	0
	C1	5.31	0.064													5.21	16.4	58.4		0.061	4.88	0
	C1	6.77	0													0.058	21.9	80.7		0	1.4	2.02
	C1	3.53	0.025													6.08	31.6	51.5		0.19	4.51	0
	C1	16	0.25													2.44	17.4	60.3		0	7.69	0
	C1	0.61	0													5.31	28.6	47.4		0.064	2.12	0.092
	C1	1.99	0													6.77	30.6	48.7		0	3.72	0
	C1	0.34	0													3.53	36.6	60.4		0.025	0.11	0.29
	C1	2.82	0													16	28.5	50.7		0.25	0	1.99
	C1	1.14	0													0.61	40.9	62.6		0	1.22	0
	C1	2.58	0													1.99	41.9	64.7		0	0	1.59
	C1	15.5	0													0.34	31.3	60		0	0	0.27
	C1	0.22	0.1													2.82	43.4	58.3		0	0	0
	C1	10.7	0													1.14	42.3	51.9		0	0	0
	C1	10.8	0													2.58	35.5	66.6		0	0	0.19
	C1	1.82	0													15.5	28.7	65.7		0	1.25	0
	C1	0	0													0.22	49.2	59.9		0.1	0	0.35
	C1	17.4	0													10.7	30	66.6		0	0.21	0
	C1	16.7	0													10.8	23.9	64.8		0	0	0
	C1	16.1	0													1.82	45.8	52.3		0	0	0.24
	C1	0	0													0	38.3	51.9		0	0	0
	C1	0.63	0													17.4	48	66.5		0	0.48	1.12
	C1	1.51	0													16.7	43.2	71.6		0	0	0
	C1	4.88	0.069													16.1	23.7	66.9		0	0.029	0
	C1	1.91	0													0	42	51.3		0	1.6	0
	C1	7.89	0													0.63	24.4	59.9		0	0	0
	C1	0	0													1.51	37.6	79.9		0	0	0.052
	C1	0.041	0													4.88	44.6	60.3		0.069	0	0
	C1	18.3	0.16													1.91	20.2	59		0	0	0
	C1	6.3	0													7.89	36			0	0
	C1	13	0.3													0	23.2			0	0
	C1	0	0													0.041	21.5			0	0
	C1	0.86	0													18.3	28.2			0.16	0
	C1	0.35	0													6.3	47.2			0	0.49
	C1	11.5	0													13	26.1			0.3	0.072
	C1	0	0.00696													0	19.7			0	0
	C1	0.27	0													0.86	24.6			0	0
	C1	0.044	0													0.35	25.3			0	0
	C1	5.91	0													11.5	35.5			0	0.5
	C1	12.8	0.079													0	28.4			0.00696	0
	C1	2.55	0													0.27	27.5			0	0
	C1	3.29	0													0.044	37.3			0	0
	C1	0.97	0													5.91	23.6			0	0.18
	C1	0	0													12.8	34			0.079	0.081
	C1	0	0.00932													2.55	24.7			0	0
	C1	13.7	0.049													3.29	48.6			0	0
	C1	11.4	0													0.97	33.3			0	0
	C1	0.64	0													0	49.2			0	0
	C1	1.99	0													0	22.8			0.00932	0
	C1	0	0													13.7	36.6			0.049	0
	C1	0	0													11.4	29.7			0	0
	C1	11.2	0.036													0.64	41.7			0	1.05
	C1	13.2	0													1.99	24.8			0	0
	C1	7.05	0													0	48.3			0	0
	C1	0	0													0	23.3			0	0
	C1	0.021	0													11.2	46.1			0.036	0
	C1	6.12	0													13.2	27.2			0	0
	C1	2.66	0													7.05	44.8			0	0.074
	C1	0.37	0													0	35.8			0	0
	C1	0	0.29													0.021	37			0	0.52
	C1	4.52	0													6.12	42.6			0	0.095
	C1	5.91	0													2.66	47.9			0	0
	C1	7.8	0.048													0.37	42.2			0	0.069
	C1	16.9	0													0	25.7			0.29	0
	C1	0	0													4.52	30.8			0	0
	C1	0	0													5.91	30.1			0	1.36
	C1	0.87	0													7.8	40			0.048	0
	C1	0	1.08													16.9	39.3			0	0
	C1	0.65	0.95													0	44.4			0	0
	C1	0	0.23													0	23.8			0	0
	C1	0.33	0													0.87	38.1			0	0
	C1	6.8	0													0	33.2			1.08	0
	C1	1.48	6.65													0.65	42.7			0.95	0
	C1	0.38	6.79													0	38.3			0.23	0
	C1	3.53	6.81													0.33	48.4			0	0
	C1	10.1	0.24													6.8	35.3			0	0
	C1	0.26	5.58													1.48	29.4			6.65	0
	C1	0.091	1.1													0.38				6.79
	C1	0.039	4.19													3.53				6.81
	C1	0	0													10.1				0.24
	C1	0.4	2.14													0.26				5.58
	C1	0	0.52													0.091				1.1
	C1	2.67	4.88													0.039				4.19
	C1	1.15	1.77													0				0
	C1	1.16	6.83													0.4				2.14
	C1	0.19	1.83													0				0.52
	C1	0	0													2.67				4.88
	C1	5.96	4.1													1.15				1.77
	C1	0	0													1.16				6.83
	C1	0	0													0.19				1.83
	C1	0.098	0.1													0				0
	C1	1.01	1.51													5.96				4.1
	C1	1.15	3.05													0				0
	C1	8.05	5.52													0				0
	C1	0.041	0													0.098				0.1
	C1	0.21	1.42													1.01				1.51
	C1	0.14	2.33													1.15				3.05
	C1	0.55	2.49													8.05				5.52
	C1	0.72	1.68													0.041				0
	C1	2.39	2.35													0.21				1.42
	C1	0.24	1.89													0.14				2.33
	C1	1.24	5.35													0.55				2.49
	C1	2.47	11.5													0.72				1.68
	C1	0.39	2.23													2.39				2.35
	C1	0.65	14.3													0.24				1.89
	C1	0.15	0													1.24				5.35
	C1	0	0													2.47				11.5
	C1	6.38	0.31													0.39				2.23
	C1	0.1	0													0.65				14.3
	C1	1.46	4.26													0.15				0
	C1	11.3	21													0				0
	C1	0	0													6.38				0.31
	C1	0	0													0.1				0
	C1	0	0													1.46				4.26
	C1	0.05	0.89													11.3				21
	C1	0.064	5.34													0				0
	C1	1.57	2.23													0				0
	C1	0	0.35													0				0
	C1	1.26	3.03													0.05				0.89
	C1	4.29	6.88													0.064				5.34
	C1	5.7	2.24													1.57				2.23
	C1	0	0													0				0.35
	C1	0.34	4.09													1.26				3.03
	C1	8.49	0													4.29				6.88
	C1	0	0.077													5.7				2.24
	C1	0.69	0													0				0
	C1	6.52	2.2													0.34				4.09
	C1	1.46	4.25													8.49				0
	C1	2.39	5.36													0				0.077
	C1	0	0													0.69				0
	C1	0.22	4.76													6.52				2.2
	C1	1.64	1.65													1.46				4.25
	C1	0.066	0.62													2.39				5.36
	C1	0.042	0.28													0				0
	C1	3.13	1.85													0.22				4.76
	C1	0	0.29													1.64				1.65
	C1	0.4	1.89													0.066				0.62
	C1	0.68	4.22													0.042				0.28
	C1	0.53	0.15													3.13				1.85
	C1	0	0.093													0				0.29
	C1	1.73	13													0.4				1.89
	C1	0	0.12													0.68				4.22
	C1	2.05	4.69													0.53				0.15
	C1	0	0													0				0.093
	C1	0.019	0													1.73				13
	C1	0	0													0				0.12
	C1	0.038	0													2.05				4.69
	C1	0	0.094													0				0
	C1	2.11	20.4													0.019				0
	C1	3.61	10.1													0				0
	C1	0.069	1.89													0.038				0
	C1	7.06	1.2													0				0.094
	C1	0.075	3.56													2.11				20.4
	C1	0.59	0.46													3.61				10.1
	C1	0.6	1.6													0.069				1.89
	C1	0.15	1.58													7.06				1.2
	C1	2.7	2.06													0.075				3.56
	C1	2.89	6.44													0.59				0.46
	C1	0	0.37													0.6				1.6
	C1	12.9	0													0.15				1.58
	C1	19.7	0													2.7				2.06
	C1	7.86	0													2.89				6.44
	C1	0.41	0													0				0.37
	C1	1.23	0.11													12.9				0
	C1	0.37	0													19.7				0
	C1	7.34	0.17													7.86				0
	C1	10.7	0.044													0.41				0
	C1	0	0													1.23				0.11
	C1	3.85	0													0.37				0
	C1	4.88	0													7.34				0.17
	C1	11.8	0													10.7				0.044
	C1	0.39	0													0				0
	C1	7.31	0													3.85				0
	C1	2.92	0.095													4.88				0
	C1	0.3	0													11.8				0
	C1	2.39	0													0.39				0
	C1	1.17	0													7.31				0
	C1	0.8	0.11													2.92				0.095
	C1	12.1	0													0.3				0
	C1	2.34	0													2.39				0
	C1	4.77	0													1.17				0
	C1	5.02	0.093													0.8				0.11
	C1	15.1	0.67													12.1				0
	C1	17.4	0													2.34				0
	C1	16.5	0													4.77				0
	C1	4.02	0													5.02				0.093
	C1	19.1	0													15.1				0.67
	C1	0.52	0													17.4				0
	C1	1.42	0													16.5				0
	C1	0	0													4.02				0
	C1	18.1	0													19.1				0
	C1	2.65	0													0.52				0
	C1	6.6	0.26													1.42				0
	C1	1.07	0													0				0
	C1	3.03	0													18.1				0
	C1	19.6	0													2.65				0
	C1	8.07	0													6.6				0.26
	C1	0.82	0													1.07				0
	C1	1.23	0.05													3.03				0
	C1	0	0													19.6				0
	C1	1.71	0.17													8.07				0
	C1	3.45	0													0.82				0
	C1	9.52	0													1.23				0.05
	C1	14.7	0													0				0
	C1	1.61	0													1.71				0.17
	C1	12.8	0.098													3.45				0
	C1	18.4	0													9.52				0
	C1	0.43	0													14.7				0
	C1	1.92	0													1.61				0
	C1	6.96	0													12.8				0.098
	C1	0.71	0													18.4				0
	C1	0	0													0.43				0
	C1	4.67	0.13													1.92				0
	C1	1.47	0													6.96				0
	C1	2.56	0													0.71				0
	C1	0	0													0				0
	C1	18.5	0													4.67				0.13
	C2	39.9	0													1.47				0
	C2	33.8	0													2.56				0
	C2	41.3	0													0				0
	C2	28.6	1.67													18.5				0
	C2	35.6	0
	C2	32.8	2.88
	C2	42.7	0
	C2	27.2	0
	C2	36.1	2.32
	C2	36.9	0
	C2	32.4	0.55
	C2	38	3.71
	C2	33.7	0
	C2	39.5	0
	C2	41.2	0
	C2	33.5	0
	C2	29.6	0.097
	C2	22.7	0
	C2	30.9	0
	C2	39	0
	C2	41.7	0
	C2	37.7	0
	C2	22.7	0
	C2	32.2	0.038
	C2	28	0.33
	C2	21.5	0.17
	C2	43.3	0
	C2	28.2	0
	C2	38.1	0
	C2	21.9	0
	C2	18	0.87
	C2	23.3	0.75
	C2	33.8	0.41
	C2	37.3	0.17
	C2	29.3	0
	C2	34.2	0
	C2	44.3	0
	C2	24.4	0.056
	C2	24	0
	C2	37.7	0.5
	C2	42	0.23
	C2	22.6	0.85
	C2	36.8	0.14
	C2	43.6	0
	C2	40.1	3.71
	C2	33.1	0.48
	C2	38.8	0.042
	C2	32.7	0
	C2	34.7	0.2
	C2	41.2	0
	C2	45.5	0
	C2	36.7	0
	C2	24.2	0
	C2	32.3	0
	C2	35.3	0.4
	C2	18.4	0
	C2	19.1	0.067
	C2	28.8	0
	C2	40.6	0.83
	C2	41.9	0
	C2	32.7	0.039
	C2	18.3	0.12
	C2	36.5	7.02
	C2	16.4	4.88
	C2	21.9	1.4
	C2	31.6	4.51
	C2	17.4	7.69
	C2	28.6	2.12
	C2	30.6	3.72
	C2	36.6	0.11
	C2	28.5	0
	C2	40.9	1.22
	C2	41.9	0
	C2	31.3	0
	C2	43.4	0
	C2	42.3	0
	C2	35.5	0
	C2	28.7	1.25
	C2	49.2	0
	C2	30	0.21
	C2	23.9	0
	C2	45.8	0
	C2	38.3	0
	C2	48	0.48
	C2	43.2	0
	C2	23.7	0.029
	C2	42	1.6
	C2	24.4	0
	C2	37.6	0
	C2	44.6	0
	C2	20.2	0
	C2	36	0
	C2	23.2	0
	C2	21.5	0
	C2	28.2	0
	C2	47.2	0.49
	C2	26.1	0.072
	C2	19.7	0
	C2	24.6	0
	C2	25.3	0
	C2	35.5	0.5
	C2	28.4	0
	C2	27.5	0
	C2	37.3	0
	C2	23.6	0.18
	C2	34	0.081
	C2	24.7	0
	C2	48.6	0
	C2	33.3	0
	C2	49.2	0
	C2	22.8	0
	C2	36.6	0
	C2	29.7	0
	C2	41.7	1.05
	C2	24.8	0
	C2	48.3	0
	C2	23.3	0
	C2	46.1	0
	C2	27.2	0
	C2	44.8	0.074
	C2	35.8	0
	C2	37	0.52
	C2	42.6	0.095
	C2	47.9	0
	C2	42.2	0.069
	C2	25.7	0
	C2	30.8	0
	C2	30.1	1.36
	C2	40	0
	C2	39.3	0
	C2	44.4	0
	C2	23.8	0
	C2	38.1	0
	C2	33.2	0
	C2	42.7	0
	C2	38.3	0
	C2	48.4	0
	C2	35.3	0
	C2	29.4	0
	C3	49.8	0.029
	C3	44.9	0
	C3	55.8	1.09
	C3	78.5	0.18
	C3	48	0
	C3	48	1.35
	C3	54.5	0.43
	C3	77.4	1.09
	C3	49.2	0
	C3	55.7	0
	C3	59.3	0
	C3	54.3	0
	C3	50.2	0
	C3	52.3	0
	C3	44.2	2.33
	C3	60	0.32
	C3	50.8	0
	C3	69.1	4.63
	C3	54.5	0
	C3	51.1	0
	C3	57.6	0
	C3	50.7	0
	C3	50.7	0.044
	C3	48.5	0
	C3	45	0.077
	C3	59.9	0.13
	C3	49.8	0
	C3	56.5	0.19
	C3	64.6	0.23
	C3	52.9	0
	C3	83.9	0
	C3	74.6	0
	C3	72.7	0.51
	C3	56.9	0.092
	C3	70	0.079
	C3	76	0.068
	C3	71.6	0.49
	C3	66.5	0.45
	C3	64.9	0.031
	C3	58	0
	C3	65.7	0
	C3	58.3	0
	C3	60.9	0.85
	C3	87.6	0.2
	C3	55.7	1.06
	C3	69.1	0.34
	C3	64.3	0.78
	C3	60	0
	C3	70.3	0
	C3	62.7	0.24
	C3	65	0
	C3	64.4	0.11
	C3	50.3	0
	C3	66.2	0.32
	C3	70.4	0.41
	C3	55.8	0
	C3	74.5	0
	C3	49.7	0.29
	C3	67.9	0
	C3	70.8	0.58
	C3	55.9	0.66
	C3	71	0.47
	C3	75.7	0
	C3	58.4	0
	C3	80.7	2.02
	C3	51.5	0
	C3	60.3	0
	C3	47.4	0.092
	C3	48.7	0
	C3	60.4	0.29
	C3	50.7	1.99
	C3	62.6	0
	C3	64.7	1.59
	C3	60	0.27
	C3	58.3	0
	C3	51.9	0
	C3	66.6	0.19
	C3	65.7	0
	C3	59.9	0.35
	C3	66.6	0
	C3	64.8	0
	C3	52.3	0.24
	C3	51.9	0
	C3	66.5	1.12
	C3	71.6	0
	C3	66.9	0
	C3	51.3	0
	C3	59.9	0
	C3	79.9	0.052
	C3	60.3	0
	C3	59	0

## Sheet: Figure 7E
								C1	C2	C3		Total
							BLCA	31	8	9		48
							HNSCC	43	25	12		80
							CRC	59	29	9		97
							ESO	59	70	61		190
							NSCLC	91	7			98
							Cluster	Specimen	Cluster	Specimen	Cluster	Specimen
							C1	BLCA	C2	BLCA	C3	BLCA
							C1	BLCA	C2	BLCA	C3	BLCA
							C1	BLCA	C2	BLCA	C3	BLCA
							C1	BLCA	C2	BLCA	C3	BLCA
							C1	BLCA	C2	BLCA	C3	BLCA
							C1	BLCA	C2	BLCA	C3	BLCA
							C1	BLCA	C2	BLCA	C3	BLCA
							C1	BLCA	C2	BLCA	C3	BLCA
							C1	BLCA	C2	HNSCC	C3	BLCA
							C1	BLCA	C2	HNSCC	C3	HNSCC
							C1	BLCA	C2	HNSCC	C3	HNSCC
							C1	BLCA	C2	HNSCC	C3	HNSCC
							C1	BLCA	C2	HNSCC	C3	HNSCC
							C1	BLCA	C2	HNSCC	C3	HNSCC
							C1	BLCA	C2	HNSCC	C3	HNSCC
							C1	BLCA	C2	HNSCC	C3	HNSCC
							C1	BLCA	C2	HNSCC	C3	HNSCC
							C1	BLCA	C2	HNSCC	C3	HNSCC
							C1	BLCA	C2	HNSCC	C3	HNSCC
							C1	BLCA	C2	HNSCC	C3	HNSCC
							C1	BLCA	C2	HNSCC	C3	HNSCC
							C1	BLCA	C2	HNSCC	C3	CRC
							C1	BLCA	C2	HNSCC	C3	CRC
							C1	BLCA	C2	HNSCC	C3	CRC
							C1	BLCA	C2	HNSCC	C3	CRC
							C1	BLCA	C2	HNSCC	C3	CRC
							C1	BLCA	C2	HNSCC	C3	CRC
							C1	BLCA	C2	HNSCC	C3	CRC
							C1	BLCA	C2	HNSCC	C3	CRC
							C1	BLCA	C2	HNSCC	C3	CRC
							C1	BLCA	C2	HNSCC	C3	ESO
							C1	HNSCC	C2	HNSCC	C3	ESO
							C1	HNSCC	C2	HNSCC	C3	ESO
							C1	HNSCC	C2	CRC	C3	ESO
							C1	HNSCC	C2	CRC	C3	ESO
							C1	HNSCC	C2	CRC	C3	ESO
							C1	HNSCC	C2	CRC	C3	ESO
							C1	HNSCC	C2	CRC	C3	ESO
							C1	HNSCC	C2	CRC	C3	ESO
							C1	HNSCC	C2	CRC	C3	ESO
							C1	HNSCC	C2	CRC	C3	ESO
							C1	HNSCC	C2	CRC	C3	ESO
							C1	HNSCC	C2	CRC	C3	ESO
							C1	HNSCC	C2	CRC	C3	ESO
							C1	HNSCC	C2	CRC	C3	ESO
							C1	HNSCC	C2	CRC	C3	ESO
							C1	HNSCC	C2	CRC	C3	ESO
							C1	HNSCC	C2	CRC	C3	ESO
							C1	HNSCC	C2	CRC	C3	ESO
							C1	HNSCC	C2	CRC	C3	ESO
							C1	HNSCC	C2	CRC	C3	ESO
							C1	HNSCC	C2	CRC	C3	ESO
							C1	HNSCC	C2	CRC	C3	ESO
							C1	HNSCC	C2	CRC	C3	ESO
							C1	HNSCC	C2	CRC	C3	ESO
							C1	HNSCC	C2	CRC	C3	ESO
							C1	HNSCC	C2	CRC	C3	ESO
							C1	HNSCC	C2	CRC	C3	ESO
							C1	HNSCC	C2	CRC	C3	ESO
							C1	HNSCC	C2	CRC	C3	ESO
							C1	HNSCC	C2	CRC	C3	ESO
							C1	HNSCC	C2	CRC	C3	ESO
							C1	HNSCC	C2	NSCLC	C3	ESO
							C1	HNSCC	C2	NSCLC	C3	ESO
							C1	HNSCC	C2	NSCLC	C3	ESO
							C1	HNSCC	C2	NSCLC	C3	ESO
							C1	HNSCC	C2	NSCLC	C3	ESO
							C1	HNSCC	C2	NSCLC	C3	ESO
							C1	HNSCC	C2	NSCLC	C3	ESO
							C1	HNSCC	C2	ESO	C3	ESO
							C1	HNSCC	C2	ESO	C3	ESO
							C1	HNSCC	C2	ESO	C3	ESO
							C1	HNSCC	C2	ESO	C3	ESO
							C1	HNSCC	C2	ESO	C3	ESO
							C1	CRC	C2	ESO	C3	ESO
							C1	CRC	C2	ESO	C3	ESO
							C1	CRC	C2	ESO	C3	ESO
							C1	CRC	C2	ESO	C3	ESO
							C1	CRC	C2	ESO	C3	ESO
							C1	CRC	C2	ESO	C3	ESO
							C1	CRC	C2	ESO	C3	ESO
							C1	CRC	C2	ESO	C3	ESO
							C1	CRC	C2	ESO	C3	ESO
							C1	CRC	C2	ESO	C3	ESO
							C1	CRC	C2	ESO	C3	ESO
							C1	CRC	C2	ESO	C3	ESO
							C1	CRC	C2	ESO	C3	ESO
							C1	CRC	C2	ESO	C3	ESO
							C1	CRC	C2	ESO	C3	ESO
							C1	CRC	C2	ESO	C3	ESO
							C1	CRC	C2	ESO	C3	ESO
							C1	CRC	C2	ESO
							C1	CRC	C2	ESO
							C1	CRC	C2	ESO
							C1	CRC	C2	ESO
							C1	CRC	C2	ESO
							C1	CRC	C2	ESO
							C1	CRC	C2	ESO
							C1	CRC	C2	ESO
							C1	CRC	C2	ESO
							C1	CRC	C2	ESO
							C1	CRC	C2	ESO
							C1	CRC	C2	ESO
							C1	CRC	C2	ESO
							C1	CRC	C2	ESO
							C1	CRC	C2	ESO
							C1	CRC	C2	ESO
							C1	CRC	C2	ESO
							C1	CRC	C2	ESO
							C1	CRC	C2	ESO
							C1	CRC	C2	ESO
							C1	CRC	C2	ESO
							C1	CRC	C2	ESO
							C1	CRC	C2	ESO
							C1	CRC	C2	ESO
							C1	CRC	C2	ESO
							C1	CRC	C2	ESO
							C1	CRC	C2	ESO
							C1	CRC	C2	ESO
							C1	CRC	C2	ESO
							C1	CRC	C2	ESO
							C1	CRC	C2	ESO
							C1	CRC	C2	ESO
							C1	CRC	C2	ESO
							C1	CRC	C2	ESO
							C1	CRC	C2	ESO
							C1	CRC	C2	ESO
							C1	CRC	C2	ESO
							C1	CRC	C2	ESO
							C1	CRC	C2	ESO
							C1	CRC	C2	ESO
							C1	CRC	C2	ESO
							C1	CRC	C2	ESO
							C1	NSCLC	C2	ESO
							C1	NSCLC	C2	ESO
							C1	NSCLC	C2	ESO
							C1	NSCLC	C2	ESO
							C1	NSCLC	C2	ESO
							C1	NSCLC	C2	ESO
							C1	NSCLC
							C1	NSCLC
							C1	NSCLC
							C1	NSCLC
							C1	NSCLC
							C1	NSCLC
							C1	NSCLC
							C1	NSCLC
							C1	NSCLC
							C1	NSCLC
							C1	NSCLC
							C1	NSCLC
							C1	NSCLC
							C1	NSCLC
							C1	NSCLC
							C1	NSCLC
							C1	NSCLC
							C1	NSCLC
							C1	NSCLC
							C1	NSCLC
							C1	NSCLC
							C1	NSCLC
							C1	NSCLC
							C1	NSCLC
							C1	NSCLC
							C1	NSCLC
							C1	NSCLC
							C1	NSCLC
							C1	NSCLC
							C1	NSCLC
							C1	NSCLC
							C1	NSCLC
							C1	NSCLC
							C1	NSCLC
							C1	NSCLC
							C1	NSCLC
							C1	NSCLC
							C1	NSCLC
							C1	NSCLC
							C1	NSCLC
							C1	NSCLC
							C1	NSCLC
							C1	NSCLC
							C1	NSCLC
							C1	NSCLC
							C1	NSCLC
							C1	NSCLC
							C1	NSCLC
							C1	NSCLC
							C1	NSCLC
							C1	NSCLC
							C1	NSCLC
							C1	NSCLC
							C1	NSCLC
							C1	NSCLC
							C1	NSCLC
							C1	NSCLC
							C1	NSCLC
							C1	NSCLC
							C1	NSCLC
							C1	NSCLC
							C1	NSCLC
							C1	NSCLC
							C1	NSCLC
							C1	NSCLC
							C1	NSCLC
							C1	NSCLC
							C1	NSCLC
							C1	NSCLC
							C1	NSCLC
							C1	NSCLC
							C1	NSCLC
							C1	NSCLC
							C1	NSCLC
							C1	NSCLC
							C1	NSCLC
							C1	NSCLC
							C1	NSCLC
							C1	NSCLC
							C1	NSCLC
							C1	NSCLC
							C1	NSCLC
							C1	NSCLC
							C1	NSCLC
							C1	NSCLC
							C1	ESO
							C1	ESO
							C1	ESO
							C1	ESO
							C1	ESO
							C1	ESO
							C1	ESO
							C1	ESO
							C1	ESO
							C1	ESO
							C1	ESO
							C1	ESO
							C1	ESO
							C1	ESO
							C1	ESO
							C1	ESO
							C1	ESO
							C1	ESO
							C1	ESO
							C1	ESO
							C1	ESO
							C1	ESO
							C1	ESO
							C1	ESO
							C1	ESO
							C1	ESO
							C1	ESO
							C1	ESO
							C1	ESO
							C1	ESO
							C1	ESO
							C1	ESO
							C1	ESO
							C1	ESO
							C1	ESO
							C1	ESO
							C1	ESO
							C1	ESO
							C1	ESO
							C1	ESO
							C1	ESO
							C1	ESO
							C1	ESO
							C1	ESO
							C1	ESO
							C1	ESO
							C1	ESO
							C1	ESO
							C1	ESO
							C1	ESO
							C1	ESO
							C1	ESO
							C1	ESO
							C1	ESO
							C1	ESO
							C1	ESO
							C1	ESO
							C1	ESO
							C1	ESO

[truncated: 2 more sheets: Figure 7F, Figure 7G]
