# Supplementary material for: Exploring aryl hydrocarbon receptor expression and distribution in the tumor microenvironment, with a focus on immune cells, in various solid cancer types
Source: Front Immunol. 2024 Apr 12;15:1330228. doi: 10.3389/fimmu.2024.1330228 (PMC11045933; doi:10.3389/fimmu.2024.1330228)
Supplement: Supplementary file 2 [file Table_1.xlsx]

## Sheet: Table S1
		Table S1: HNSCC Sample Information
													Tumor nest/Epithelial											Stromal
	Patient Number	Sample	Pos	No	Age	Sex	Organ_AnatomicSite	Pathology_diagnosis	TNM	Grade	Stage	Type	PanCK+	PanCK_AhR_expression_Cytosol_total_cell	PanCK_AhR_expression_Nucleus_total_cell	CD3_AhR_expression_Cytosol_total_cell	CD3_AhR_expression_Nucleus_total_cell	Treg_AhR_expression_Cytosol_total_cell	Treg_AhR_expression_Nucleusl_total_cell	CD68_AhR_expression_Cytosol_total_cell	CD68_AhR_expression_Nucleus_total_cell	Total_cell_AhR_expression_Cytosol	Total_cell_AhR_expression_Nucleus	CD3_AhR_expression_Cytosol_total_cell	CD3_AhR_expression_Nucleus_total_cell	Treg_AhR_expression_Cytosol_total_cell	Treg_AhR_expression_Nucleusl_total_cell	CD68_AhR_expression_Cytosol_total_cell	CD68_AhR_expression_Nucleus_total_cell	Total_cell_AhR_expression_Cytosol	Total_cell_AhR_expression_Nucleus
	P339	HN802D 163_Scan1_Core[1,1,A]_[5079,37502]_cell_seg_data.txt.FCS	A1	71	28	M	Larynx	Larynx tissue	-	-	-	Normal	66.9	24.6	36.1	0.71	0.58	0.48	0.33	1.22	1.6	20.5	27.9	15.6	7.95	5.3	2.32	7.95	4.64	24.2	31.5
	P340	HN802D 163_Scan1_Core[1,2,A]_[5270,39728]_cell_seg_data.txt.FCS	A2	72	21	F	Larynx	Larynx tissue	-	-	-	Normal	54.5	0.093	0.062	0.04	0.48	0	0	0.6	1.21	25.4	34.6	7.57	8.74	0	0.21	2.45	3.3	9.7	28
	P341	HN802D 163_Scan1_Core[1,3,A]_[5206,42082]_cell_seg_data.txt.FCS	A3	73	25	M	Epiglottis	Epiglottis tissue	-	-	-	Normal	52.9	8.59	38	2.33	4.47	0.2	0.16	0.36	1.09	19.4	56.3	12.4	11.7	2.12	3.71	4.42	4.24	17.8	39.9
	P342	HN802D 163_Scan1_Core[1,4,A]_[5206,44436]_cell_seg_data.txt.FCS	A4	74	41	F	Epiglottis	Epiglottis tissue	-	-	-	Normal	85.2	0.033	0.33	1.12	1.19	0.42	0.12	0.12	0.23	7.59	9.21	6.13	5.11	0.13	0.38	0.77	0.89	6.39	15.5
	P343	HN802D 163_Scan1_Core[1,5,A]_[5334,46536]_cell_seg_data.txt.FCS	A5	75	45	M	Tongue	Tongue tissue	-	-	-	Normal	45.2	33.1	41.2	0.5	0.8	0	0	0.05	0.15	12.1	36.6	0	0	0	0	0	0	9.72	14.6
	P344	HN802D 163_Scan1_Core[1,6,A]_[5334,48954]_cell_seg_data.txt.FCS	A6	76	16	M	Tongue	Tongue tissue	-	-	-	Normal	80.4	7.65	39	0.1	0.54	0	0	0	0.051	2.43	23.7	0.5	0.45	0	0	0.11	0.22	0.5	5.05
	P345	HN802D 163_Scan1_Core[1,7,A]_[5270,51244]_cell_seg_data.txt.FCS	A7	77	48	M	Tongue	Tongue tissue	-	-	-	Normal	72.3	31.7	54.5	0.053	0.08	0	0	0.027	0	3.17	26.5	1.2	0.88	0.055	0	0	0.055	0.6	3.23
	P346	HN802D 163_Scan1_Core[1,8,A]_[5461,53598]_cell_seg_data.txt.FCS	A8	78	22	M	Submandibular gland	Submandibular gland tissue	-	-	-	Normal	53.9	0.014	0.035	0.41	0.14	0.046	0	0.64	0.6	4.64	2.76	0	0	0	0	0	0	14.5	22.2
	P347	HN802D 163_Scan1_Core[1,9,A]_[5461,55825]_cell_seg_data.txt.FCS	A9	79	43	M	Submandibular gland	Submandibular gland tissue	-	-	-	Normal	42.2	23.3	28.2	0	0	0	0	0	0	0.019	0.12	0.21	0.3	0	0	0	0	0.12	0.82
	P348	HN802D 163_Scan1_Core[1,10,A]_[5461,58052]_cell_seg_data.txt.FCS	A10	80	15	F	Submandibular gland	Submandibular gland tissue	-	-	-	Normal	77.7	0.57	3.53	0.079	0.026	0.013	0	0.013	0.066	1.58	3.39	3.73	2.47	0	0.025	1.56	1.83	4.57	13.2
	P349	HN802D 163_Scan1_Core[1,1,B]_[7433,37247]_cell_seg_data.txt.FCS	B1	61	49	M	Gingiva	Squamous cell carcinoma	T4aN0M0	2	IVA	Malignant	81.5	0	0.15	0.016	0.016	0	0	0	0	0.047	0.031	0.24	0	0	0	0	0	0.36	0.6
	P350	HN802D 163_Scan1_Core[1,1,C]_[9787,37184]_cell_seg_data.txt.FCS	C1	51	60	M	Larynx	Squamous cell carcinoma (spindle cell type)	T4aN0M0	2	IVA	Malignant	52.4	0.011	0.79	0.28	0.39	0.0097	0	0.47	2.23	6.23	43.5	6.2	3.99	0	0.061	1.17	1.41	5.4	29.6
	P351	HN802D 163_Scan1_Core[1,1,D]_[12205,37120]_cell_seg_data.txt.FCS	D1	41	46	M	Larynx	Squamous cell carcinoma (SCC)	T3N0M0	3	III	Malignant	12.9	0.048	0.19	0	0	0	0	0	0.00836	0.00836	0.067	0.18	0.074	0	0	0	0	0.037	0.41
	P352	HN802D 163_Scan1_Core[1,1,E]_[14559,37184]_cell_seg_data.txt.FCS	E1	31	65	M	Larynx	Squamous cell carcinoma (SCC)	T4aN1M0	2	IVA	Malignant	76.6	0.26	1.91	4.51	7.74	0.43	0.23	0.87	1.83	24.1	44.2	11.3	8.37	0.041	0.082	1.28	0.99	13.5	34.2
	P353	HN802D 163_Scan1_Core[1,1,F]_[16849,37056]_cell_seg_data.txt.FCS	F1	21	51	M	Larynx	Squamous cell carcinoma (SCC)	T2N0M0	2	II	Malignant	71.2	3	36.9	0	0.35	0	0	0.017	0.32	2.45	17	0.53	1.6	0	0	0.53	3.21	4.28	39
	P354	HN802D 163_Scan1_Core[1,1,G]_[19203,37184]_cell_seg_data.txt.FCS	G1	11	58	M	Larynx	Squamous cell carcinoma (SCC)	T3N0M0	1	III	Malignant	77.2	9.98	32.4	1.42	3.91	0.024	0.032	0.75	2.82	19.3	52.5	7.2	5.26	0.28	0.55	2.49	3.6	23.8	55.4
	P355	HN802D 163_Scan1_Core[1,1,H]_[21430,37247]_cell_seg_data.txt.FCS	H1	1	45	F	Nose	Squamous cell carcinoma of nasal cavity (non-keratinizing type)	T1N0M0	1--2	I	Malignant	66.6	25.8	55.7	0	0.00704	0	0	0	0	0.042	0.00704	0.54	0.09	0	0	0	0	0	0.18
	P356	HN802D 163_Scan1_Core[1,2,B]_[7688,39601]_cell_seg_data.txt.FCS	B2	62	51	M	Larynx	Adenoid cystic carcinoma	T4aN0M0	-	IVA	Malignant	61.1	48.6	59.3	0.065	0.052	0	0	0.013	0.013	0.26	0.32	0.62	0.21	0	0	0.21	0.21	0.41	3.7
	P357	HN802D 163_Scan1_Core[1,2,C]_[9978,39665]_cell_seg_data.txt.FCS	C2	52	53	M	Hypopharynx	Squamous cell carcinoma (SCC)	T4aN1M0	2	IVA	Malignant	78.2	30	54.3	0	0	0	0	0.013	0.13	0.026	0.67	1.09	1.09	0	0	0.43	1.63	2.04	24.8
	P358	HN802D 163_Scan1_Core[1,2,D]_[12268,39474]_cell_seg_data.txt.FCS	D2	42	64	M	Larynx	Verrucous squamous cell carcinoma(VSCC)	T2N0M0	3	II	Malignant	41.2	0.16	9.73	0.022	0.11	0	0	0.032	0.022	0.22	0.68	2.56	2.08	0	0	0.85	0.61	1.95	8.42
	P359	HN802D 163_Scan1_Core[1,2,E]_[14622,39538]_cell_seg_data.txt.FCS	E2	32	50	M	Larynx	Squamous cell carcinoma (SCC)	T4aN0M0	2	IVA	Malignant	50.9	0.0093	0.028	0.19	0.14	0	0	0.072	0.024	0.43	0.43	5.41	4.76	0.051	0.4	1.01	0.051	6.22	16.4
	P360	HN802D 163_Scan1_Core[1,2,F]_[16849,39410]_cell_seg_data.txt.FCS	F2	22	59	M	Larynx	Squamous cell carcinoma (SCC)	T4aN0M0	2	IVA	Malignant	86	0.49	7.31	0	0	0	0	0	0.039	0.12	0.37	0.14	0	0	0	0.14	0	0	0.7
	P361	HN802D 163_Scan1_Core[1,2,G]_[19203,39410]_cell_seg_data.txt.FCS	G2	12	61	M	Larynx	Squamous cell carcinoma (SCC)	T4aN0M0	1	IVA	Malignant	40.6	0.59	5.08	0.092	1.02	0.013	0.013	0.11	1.26	2.04	25.4	2.31	2.98	0.048	0.34	0.14	0.77	0.91	13.6
	P362	HN802D 163_Scan1_Core[1,2,H]_[21366,39538]_cell_seg_data.txt.FCS	H2	2	43	M	Nose	Squamous cell carcinoma of nasal cavity (non-keratinizing type)	T3N0M0	3	III	Malignant	74.6	0.55	6.04	0.26	0.43	0	0	0.034	0.14	3.67	14.7	0	0.6	0	0	0.2	0.2	0.8	2.99
	P363	HN802D 163_Scan1_Core[1,3,B]_[7688,41828]_cell_seg_data.txt.FCS	B3	63	25	F	Maxillary sinus	Adenoid cystic carcinoma	T2N0M0	-	II	Malignant	61	7.17	9.25	6.65	7.95	0.00503	0.00503	1.54	3.6	51.3	83.2	1.12	1.12	0	0	13.6	22.4	33	75
	P364	HN802D 163_Scan1_Core[1,3,C]_[9978,41892]_cell_seg_data.txt.FCS	C3	53	37	M	Cheek	Squamous cell carcinoma	T2N0M0	1	II	Malignant	40.2	0.19	0.32	2.62	2.47	0	0	0.6	1.49	23.8	49.1	0	0	0	0	0	0	65.9	84.1
	P365	HN802D 163_Scan1_Core[1,3,D]_[12268,41828]_cell_seg_data.txt.FCS	D3	43	57	M	Larynx	Verrucous squamous cell carcinoma(VSCC)	T3N0M0	2	III	Malignant	30.3	5.36	18.1	0.063	0.54	0	0.021	0.1	0.72	0.7	7.93	2.62	2.8	0	0	2.43	2.8	3.93	23.4
	P366	HN802D 163_Scan1_Core[1,3,E]_[14559,41701]_cell_seg_data.txt.FCS	E3	33	54	M	Larynx	Squamous cell carcinoma (SCC)	T2N1M0	2	III	Malignant	83.9	11.2	50.2	0	0	0	0	0	0	0.019	0	0.43	0.086	0	0	0.086	0	0.52	0.34
	P367	HN802D 163_Scan1_Core[1,3,F]_[16913,41764]_cell_seg_data.txt.FCS	F3	23	41	M	Glottis	Squamous cell carcinoma (SCC)	T4aN1M0	2	IVA	Malignant	76.7	0.06	0.49	0	0	0	0	0	0.01	0.35	1.78	0.046	0	0	0	0	0	0	0.23
	P368	HN802D 163_Scan1_Core[1,3,G]_[19330,41828]_cell_seg_data.txt.FCS	G3	13	49	M	Larynx	Squamous cell carcinoma (SCC)	T2N0M0	1	II	Malignant	63.4	5.32	33.7	0.23	0.13	0.013	0	0.18	0.19	1.64	1.45	5.31	0.85	0	0	0.36	0.12	2.03	4.66
	P369	HN802D 163_Scan1_Core[1,3,H]_[21621,41828]_cell_seg_data.txt.FCS	H3	3	50	M	Piriform fossa	Squamous cell carcinoma (non-keratinizing type)	T2N0M0	2	II	Malignant	68	15.3	52.3	0.00787	0.00787	0	0	0.031	0.11	0.3	1.2	0.43	0.28	0	0	0.41	0.17	1.48	7.67
	P370	HN802D 163_Scan1_Core[1,4,B]_[7560,44246]_cell_seg_data.txt.FCS	B4	64	50	M	Lower jaw	Adenoid cystic carcinoma	T2N0M0	-	II	Malignant	50.8	0.19	7.97	0	0	0	0	0	0	0.074	0.1	0	0	0	0	0	0	0.08	0.04
	P371	HN802D 163_Scan1_Core[1,4,C]_[9978,44182]_cell_seg_data.txt.FCS	C4	54	49	M	Cheek	Squamous cell carcinoma	T1N0M0	1	I	Malignant	78	18.5	44.2	1.61	7.91	0.38	0.78	1.5	6.65	8.23	40.6	9.33	20.7	0.52	2.33	6.48	13.5	15.8	65.3
	P372	HN802D 163_Scan1_Core[1,4,D]_[12332,44182]_cell_seg_data.txt.FCS	D4	44	52	F	Larynx	Basaloid squamous cell carcinoma (BSCC)	T2N1M0	2	III	Malignant	71.3	21.6	39.5	0.074	0.18	0.00614	0	0.025	0.11	4.74	23.9	1.3	0.43	0	0	0.32	0.32	3.14	21.3
	P373	HN802D 163_Scan1_Core[1,4,E]_[14622,44055]_cell_seg_data.txt.FCS	E4	34	68	M	Larynx	Squamous cell carcinoma (SCC)	T2N0M0	3	II	Malignant	38.7	0	0	0	0	0	0	0.01	0	0.03	0.14	0.37	0.1	0	0	0.17	0	0.67	1.04
	P374	HN802D 163_Scan1_Core[1,4,F]_[16913,44055]_cell_seg_data.txt.FCS	F4	24	75	M	Larynx	Squamous cell carcinoma (SCC)	T4aN1M0	2	IVA	Malignant	82.2	15.6	60	0.18	0.85	0.034	0.034	0.034	0.39	1.9	14.7	3.83	4.37	0.14	0.32	0.63	0.86	2.66	20
	P375	HN802D 163_Scan1_Core[1,4,G]_[19330,44118]_cell_seg_data.txt.FCS	G4	14	72	M	Larynx	Squamous cell carcinoma (SCC)	T3N0M0	2	III	Malignant	62.1	0.085	0.29	0.071	0.46	0.01	0.061	0.1	0.56	8.95	51.7	3.09	4.12	0	0.52	0	0.52	2.06	28.9
	P376	HN802D 163_Scan1_Core[1,4,H]_[21621,44182]_cell_seg_data.txt.FCS	H4	4	55	M	Maxillary sinus	Squamous cell carcinoma (non-keratinizing type)	T3N0M0	1	III	Malignant	72.4	0.43	17.4	0.031	0.19	0	0.016	0.047	0.11	0.6	3.54	2.4	3.63	0.048	0.097	0.46	0.61	2.32	14.7
	P377	HN802D 163_Scan1_Core[1,5,B]_[7688,46600]_cell_seg_data.txt.FCS	B5	65	33	F	Parotid gland	Adenoid cystic carcinoma	T3N0M0	-	III	Malignant	56.3	4.58	33.5	0.068	0.085	0	0	0.068	0.068	12.8	21	0.12	0.12	0	0	0.62	0.25	0.74	11.7
	P378	HN802D 163_Scan1_Core[1,5,C]_[9978,46600]_cell_seg_data.txt.FCS	C5	55	70	M	Cheek	Squamous cell carcinoma	T2N0M0	1	II	Malignant	65.2	30.3	50.8	0	0	0	0	0	0	0	0.022	0	0	0	0	0	0	0.086	0
	P379	HN802D 163_Scan1_Core[1,5,D]_[12332,46472]_cell_seg_data.txt.FCS	D5	45	64	M	Larynx	Basaloid squamous cell carcinoma (BSCC)	T4aN0M0	2	IVA	Malignant	66.3	3.96	29.6	0.38	0.7	0	0	0	0.13	7.52	40.2	2.07	2.62	0.019	0.097	0.37	1.45	1.92	24.3
	P380	HN802D 163_Scan1_Core[1,5,E]_[14750,46536]_cell_seg_data.txt.FCS	E5	35	74	M	Larynx	Squamous cell carcinoma (SCC)	T2N0M0	3	II	Malignant	68.3	7.85	22.7	0	0	0	0	0	0	0.053	0.053	0.17	0	0	0	0	0	0.55	0.33
	P381	HN802D 163_Scan1_Core[1,5,F]_[17040,46409]_cell_seg_data.txt.FCS	F5	25	62	F	Pharynx	Squamous cell carcinoma (SCC)	T2N0M0	2	II	Malignant	34.2	25.1	30.9	0.00882	0.035	0	0	0	0.088	0.23	5.5	0.45	0.57	0	0	0.041	0.21	0.12	3.61
	P382	HN802D 163_Scan1_Core[1,5,G]_[19394,46409]_cell_seg_data.txt.FCS	G5	15	54	M	Larynx	Squamous cell carcinoma (SCC)	T4aN0M0	2	IVA	Malignant	54.4	0.038	0.23	0.29	1.84	0.15	0.57	0.24	3.63	3.04	40.8	4.03	5.48	0.58	1.44	2.88	6.92	10.1	55.6
	P383	HN802D 163_Scan1_Core[1,5,H]_[21684,46472]_cell_seg_data.txt.FCS	H5	5	58	M	Larynx	Squamous cell carcinoma (SCC)	T2N2M0	1	IVA	Malignant	40.4	0.19	3.14	0.35	0.8	0	0	0.56	2.57	24	65.4	4.08	5.28	0.48	1.44	2.88	6.71	9.59	48.9
	P384	HN802D 163_Scan1_Core[1,6,B]_[7624,48890]_cell_seg_data.txt.FCS	B6	66	25	F	Lower jaw	Adenoid cystic carcinoma	T2N0M0	-	II	Malignant	58.4	0.54	13.3	0.21	0.43	0	0	0.00807	0.00807	3.83	7.17	0	0	0	0	1.53	0.38	1.15	3.25
	P385	HN802D 163_Scan1_Core[1,6,C]_[10042,48954]_cell_seg_data.txt.FCS	C6	56	50	M	Tongue	Squamous cell carcinoma	T2N0M0	1	II	Malignant	79.4	34.6	69.1	9.68	11.6	1.25	1.37	7.66	11.2	56.3	80.2	29.1	28	4.34	4.63	21	20.7	82.7	91.1
	P386	HN802D 163_Scan1_Core[1,6,D]_[12332,48826]_cell_seg_data.txt.FCS	D6	46	64	M	Larynx	Basaloid squamous cell carcinoma (BSCC)	T4aN1M0	2	IVA	Malignant	50.4	3.28	11.3	0	0	0	0	0.013	0	0.013	0.038	0.029	0	0	0	0	0	0	0.17
	P387	HN802D 163_Scan1_Core[1,6,E]_[14686,48890]_cell_seg_data.txt.FCS	E6	36	69	F	Larynx	Squamous cell carcinoma (SCC)	T4aN1M0	2	IVA	Malignant	83.5	8.29	41.7	0.016	0	0	0	0	0	0.23	0.89	0.3	0.23	0	0	0	0	0.3	0.53
	P388	HN802D 163_Scan1_Core[1,6,F]_[17040,48826]_cell_seg_data.txt.FCS	F6	26	62	M	Larynx	Squamous cell carcinoma (SCC)	T3N0M0	2	III	Malignant	80.5	10.1	37.7	0.017	0.15	0.00845	0	0.025	0.034	0.41	3.46	0.52	0.38	0	0	0.38	0.19	0.8	7.88
	P389	HN802D 163_Scan1_Core[1,6,G]_[19330,48826]_cell_seg_data.txt.FCS	G6	16	43	M	Larynx	Squamous cell carcinoma (SCC)	T3N1M0	2	III	Malignant	41.8	8.91	11.8	0.8	1.9	0.058	0.13	0.077	0.41	22.6	72.1	9.39	5.49	0.15	0.15	0.59	0.74	13.6	40.4
	P390	HN802D 163_Scan1_Core[1,6,H]_[21557,48826]_cell_seg_data.txt.FCS	H6	6	47	M	Larynx	Squamous cell carcinoma (SCC)	T4aN0M0	1	IVA	Malignant	56.1	0.33	2.35	0	0	0	0	0.81	1.63	3.93	16	0	0	0	0	7.06	5.88	7.06	12.9
	P391	HN802D 163_Scan1_Core[1,7,B]_[7624,51180]_cell_seg_data.txt.FCS	B7	67	35	F	Maxillary sinus	Adenoid cystic carcinoma	T3N0M0	-	III	Malignant	42	0.15	4.8	0.15	0.41	0	0	0.038	0.2	6.2	24.4	2.17	2.22	0.041	0.21	1.23	2.13	2.79	14
	P392	HN802D 163_Scan1_Core[1,7,C]_[9914,51244]_cell_seg_data.txt.FCS	C7	57	60	F	Lower lip	Squamous cell carcinoma	T2N0M0	1	II	Malignant	58.9	0.029	0.029	1.19	0.8	0	0	0.42	0.29	7.82	7.47	0	0	0	0	0	0	10.4	17.2
	P393	HN802D 163_Scan1_Core[1,7,D]_[12268,51180]_cell_seg_data.txt.FCS	D7	47	49	M	Larynx	Basaloid squamous cell carcinoma (BSCC)	T3N0M0	3	III	Malignant	44.3	1.99	22.7	0.069	0.069	0.00986	0	0.00986	0	0.35	0.35	1.17	0.08	0	0	0.12	0	0.64	0.92
	P394	HN802D 163_Scan1_Core[1,7,E]_[14686,51244]_cell_seg_data.txt.FCS	E7	37	68	M	Larynx	Squamous cell carcinoma (SCC)	T4aN0M0	3	IVA	Malignant	59.9	5.53	32.2	0.051	0.34	0	0	0	0.051	0.17	1.67	3.98	2.83	0.038	0.038	0.34	0.23	1.91	11
	P395	HN802D 163_Scan1_Core[1,7,F]_[16976,51180]_cell_seg_data.txt.FCS	F7	27	60	M	Larynx	Squamous cell carcinoma (SCC)	T1N0M0	2	I	Malignant	71.5	8.57	8.11	0	0	0	0	0	0	0	0.014	0.049	0.025	0	0	0.025	0	0.12	0.17
	P396	HN802D 163_Scan1_Core[1,7,G]_[19330,51180]_cell_seg_data.txt.FCS	G7	17	50	M	Pharynx	Squamous cell carcinoma (SCC)	T4aN0M0	2	IVA	Malignant	54	1.38	9.23	0.13	0.6	0.072	0.014	0.029	0.37	1.3	10.4	1.7	1.23	0.013	0.026	0.15	0.24	0.72	11
	P397	HN802D 163_Scan1_Core[1,7,H]_[21621,51053]_cell_seg_data.txt.FCS	H7	7	63	M	Larynx	Squamous cell carcinoma (SCC)	T4aN0M0	1	IVA	Malignant	38.1	6.13	28	0.091	0.34	0.013	0.039	0.12	1.09	3.49	26.7	1.44	2.92	0.041	0.33	0.33	1.15	2.02	27.4
	P398	HN802D 163_Scan1_Core[1,8,B]_[7751,53471]_cell_seg_data.txt.FCS	B8	68	40	M	Tongue	Adenoid cystic carcinoma	T3N0M0	-	III	Malignant	64	2.6	21.5	0.44	0.47	0	0	0.24	0.62	1.83	5.99	1.36	1.71	0.17	0.17	0.8	2.16	3.92	17.6
	P399	HN802D 163_Scan1_Core[1,8,C]_[10042,53471]_cell_seg_data.txt.FCS	C8	58	28	M	Tongue	Squamous cell carcinoma (squamous epithelial hyperplasia)	T2N1M0	*	III	Malignant	65.6	0.59	11.7	0.67	2.01	0.33	0.3	0.02	0.91	6.74	48.7	3.3	4.1	0	0	0.89	1.61	22.7	59.9
	P400	HN802D 163_Scan1_Core[1,8,D]_[12396,53534]_cell_seg_data.txt.FCS	D8	48	45	M	Larynx	Basaloid squamous cell carcinoma (BSCC)	T3N0M0	2	III	Malignant	76.4	0.25	0.49	0.38	0.75	0.038	0.038	0.41	1.32	2.97	17.2	12.4	6.79	0.066	0.12	1.35	1.89	9.04	31.5
	P401	HN802D 163_Scan1_Core[1,8,E]_[14686,53534]_cell_seg_data.txt.FCS	E8	38	53	M	Larynx	Squamous cell carcinoma (SCC)	T2N1M0	3	III	Malignant	61.7	0.39	5.21	0.15	0.89	0.015	0.015	0.015	0.12	0.52	4.18	1.66	1.66	0.031	0.061	0.4	0.37	1.63	8.13
	P402	HN802D 163_Scan1_Core[1,8,F]_[16976,53471]_cell_seg_data.txt.FCS	F8	28	48	M	Larynx	Squamous cell carcinoma (SCC)	T4aN0M0	2	IVA	Malignant	54.1	38.5	51.1	0	0	0	0	0	0	0.05	0.062	0.18	0.018	0	0	0.054	0.018	0.38	0.29
	P403	HN802D 163_Scan1_Core[1,8,G]_[19330,53534]_cell_seg_data.txt.FCS	G8	18	60	M	Larynx	Squamous cell carcinoma (SCC)	T4aN0M0	2	IVA	Malignant	65.7	0	0.058	0.012	0.085	0	0	0.012	0.036	0.28	1.73	0.15	0.25	0	0	0.031	0	0.15	2.23
	P404	HN802D 163_Scan1_Core[1,8,H]_[21621,53407]_cell_seg_data.txt.FCS	H8	8	45	M	Larynx	Squamous cell carcinoma (SCC)	T2N2M0	1	IVA	Malignant	60.8	18.9	43.3	0.95	1.86	0.03	0.12	1.37	5.22	34.5	72.8	1.79	2.53	0	0	2.98	5.07	6.11	29.2
	P405	HN802D 163_Scan1_Core[1,9,B]_[7815,55634]_cell_seg_data.txt.FCS	B9	69	33	M	Parotid gland	Adenoid cystic carcinoma	T2N0M0	-	II	Malignant	67.1	44.4	57.6	3.02	3.68	0	0	0.063	0.16	18.4	40.4	0.61	0.35	0	0	0	0.17	1.92	10
	P406	HN802D 163_Scan1_Core[1,9,C]_[10042,55825]_cell_seg_data.txt.FCS	C9	59	83	M	Face	Squamous cell carcinoma	T3N0M0	1	III	Malignant	65.4	0.5	6.08	0.28	0.4	0	0	1.85	3.68	44.7	72.9	2.04	1.86	0.19	0.19	11.7	12.8	51.1	80.5
	P407	HN802D 163_Scan1_Core[1,9,D]_[12396,55825]_cell_seg_data.txt.FCS	D9	49	53	M	Larynx	Basaloid squamous cell carcinoma (BSCC)	T4aN0M0	2	IVA	Malignant	66.1	14.8	38.1	0.02	0.31	0	0	0	0.01	0.32	2.06	0.24	0.17	0	0	0.086	0.086	0.35	1.64
	P408	HN802D 163_Scan1_Core[1,9,E]_[14750,55888]_cell_seg_data.txt.FCS	E9	39	47	M	Larynx	Squamous cell carcinoma (SCC)	T4aN1M0	3	IVA	Malignant	31.1	0.031	2.44	0.47	1.16	0	0	0.11	0.43	10.3	29.8	1.04	2.14	0	0	0.38	0.57	0.76	7.64
	P409	HN802D 163_Scan1_Core[1,9,F]_[17040,55761]_cell_seg_data.txt.FCS	F9	29	72	M	Larynx	Squamous cell carcinoma (SCC)	T3N0M0	2	III	Malignant	51	2.51	21.9	0	0.031	0	0	0	0.031	0	1.32	0.55	0.55	0	0	0.046	0	0.14	4.58
	P410	HN802D 163_Scan1_Core[1,9,G]_[19330,55825]_cell_seg_data.txt.FCS	G9	19	61	M	Larynx	Squamous cell carcinoma (SCC)	T3N0M0	2	III	Malignant	44	0.99	5.31	0.21	0.43	0	0	0.036	0.34	2.54	21.1	2.2	3.64	0	0.064	0.16	0.61	2.01	16.6
	P411	HN802D 163_Scan1_Core[1,9,H]_[21557,55761]_cell_seg_data.txt.FCS	H9	9	55	M	Larynx	Squamous cell carcinoma (SCC)	T2N0M0	1	II	Malignant	69.8	3.42	6.77	0.012	0.024	0	0	0.024	0.024	0.31	1.88	0.44	0.44	0	0	0.088	0.088	0.35	1.75
	P412	HN802D 163_Scan1_Core[1,10,B]_[7879,58115]_cell_seg_data.txt.FCS	B10	70	70	M	Parotid gland	Mucoepidermoid carcinoma	T2N0M0	-	II	Malignant	67	7.7	16	0.29	0.77	0.13	0.032	0.16	0.45	5.73	13.3	11	6.55	0.077	0.25	0.71	1	6.75	26.6
	P413	HN802D 163_Scan1_Core[1,10,C]_[10169,58179]_cell_seg_data.txt.FCS	C10	60	42	M	Tongue	Squamous cell carcinoma	T2N0M0	2	II	Malignant	20.8	11.2	18	2.89	4.06	0.94	1.15	2.44	3.25	34.3	67.1	7.94	9.03	0.51	0.87	3.55	5.52	17.6	55.1
	P414	HN802D 163_Scan1_Core[1,10,D]_[12396,58242]_cell_seg_data.txt.FCS	D10	50	71	M	Larynx	Basaloid squamous cell carcinoma (BSCC)	T2N0M0	2	II	Malignant	35.3	8.53	23.3	1.69	3.08	0.8	0.52	1.35	2.68	18.5	52.5	19.4	20.9	0.5	0.75	4.91	6.41	31.9	65.9
	P415	HN802D 163_Scan1_Core[1,10,E]_[14750,58179]_cell_seg_data.txt.FCS	E10	40	68	M	Larynx	Squamous cell carcinoma (SCC)	T3N0M0	3	III	Malignant	30.2	0.14	0.61	0.0095	0.029	0	0	0	0	0.076	0.12	0.33	0.024	0	0	0	0	1.54	3.53
	P416	HN802D 163_Scan1_Core[1,10,F]_[16976,58115]_cell_seg_data.txt.FCS	F10	30	67	M	Larynx	Squamous cell carcinoma (SCC)	T4aN1M0	2	IVA	Malignant	71	0.21	1.99	0	0	0	0	0.015	0.074	0.015	0.24	0.26	0.086	0	0	0.017	0	0.17	0.79
	P417	HN802D 163_Scan1_Core[1,10,G]_[19203,58115]_cell_seg_data.txt.FCS	G10	20	55	M	Larynx	Squamous cell carcinoma (SCC)	T2N0M0	2	II	Malignant	41.2	0	0.34	0	0.023	0	0	0	0	0	0.045	0.13	0.15	0	0	0	0	0.12	1.11
	P418	HN802D 163_Scan1_Core[1,10,H]_[21494,58052]_cell_seg_data.txt.FCS	H10	10	62	M	Larynx	Squamous cell carcinoma (SCC)	T2N0M0	1	II	Malignant	51.7	3.94	33.8	0.27	1.49	0	0.035	0.17	1.74	3.39	44.3	1.96	5.7	0.091	0.41	0.5	3.28	2.69	40.7
