# Supplementary material for: Exploring aryl hydrocarbon receptor expression and distribution in the tumor microenvironment, with a focus on immune cells, in various solid cancer types
Source: Front Immunol. 2024 Apr 12;15:1330228. doi: 10.3389/fimmu.2024.1330228 (PMC11045933; doi:10.3389/fimmu.2024.1330228)
Supplement: Supplementary file 3 [file Table_2.xlsx]

## Sheet: Table S2
	Table S2: Bladder Cancer Sample Information
													Tumor Nest/Epithelial											Stromal
	Patient Number	Sample	Pos	No	Age	Sex	Organ_AnatomicSite	Pathology_diagnosis	TNM	Grade	Stage	Type	PanCK+	PanCK_AhR_expression_Cytosol_total_cell	PanCK_AhR_expression_Nucleus_total_cell	CD3_AhR_expression_Cytosol_total_cell	CD3_AhR_expression_Nucleus_total_cell	Treg_AhR_expression_Cytosol_total_cell	Treg_AhR_expression_Nucleusl_total_cell	CD68_AhR_expression_Cytosol_total_cell	CD68_AhR_expression_Nucleus_total_cell	Total_cell_AhR_expression_Cytosol	Total_cell_AhR_expression_Nucleus	CD3_AhR_expression_Cytosol_total_cell	CD3_AhR_expression_Nucleus_total_cell	Treg_AhR_expression_Cytosol_total_cell	Treg_AhR_expression_Nucleusl_total_cell	CD68_AhR_expression_Cytosol_total_cell	CD68_AhR_expression_Nucleus_total_cell	Total_cell_AhR_expression_Cytosol	Total_cell_AhR_expression_Nucleus
	P001	BL481D 255_Scan1_Core[1,1,A]_[6201,36859]_cell_seg_data.txt.FCS	A1	41	21	F	Bladder	Bladder tissue	-		-	Normal	10.3	0.24	0.43	0.16	0.67	0	0	0.079	0.63	3.2	9.59	3.13	2.42	0	0	0	0.22	5.02	22.2
	P002	BL481D 255_Scan1_Core[1,2,A]_[6201,39722]_cell_seg_data.txt.FCS	A2	42	22	M	Bladder	Bladder tissue	-		-	Normal	39.1	14.3	7.98	0.68	1.41	0	0	0.045	0.36	12.2	18.5	10.7	12	0	0	0.12	0.5	25.3	65.5
	P003	BL481D 255_Scan1_Core[1,3,A]_[6280,42505]_cell_seg_data.txt.FCS	A3	43	48	M	Bladder	Bladder tissue	-		-	Normal	35.6	7.28	3.64	0.32	0.71	0	0	0	0.079	7.36	12.9	1.07	1.09	0	0	0.84	0.98	11.2	30.8
	P004	BL481D 255_Scan1_Core[1,4,A]_[6201,45368]_cell_seg_data.txt.FCS	A4	44	33	M	Bladder	Bladder tissue	-		-	Normal	53.2	1.9	4.58	0.3	0.77	0	0	0.24	1.55	6.72	15.7	4.34	4.32	0	0	0.78	2.32	17.7	52.2
	P005	BL481D 255_Scan1_Core[1,5,A]_[6360,48072]_cell_seg_data.txt.FCS	A5	45	18	F	Bladder	Bladder tissue	-		-	Normal	35.6	1.14	1.82	0.45	0.68	0	0	0.11	0.8	3.86	12.7	2.35	3.36	0	0	0.056	0.89	6.1	26.5
	P006	BL481D 255_Scan1_Core[1,6,A]_[6513,51083]_cell_seg_data.txt.FCS	A6	46	40	F	Bladder	Bladder tissue	-		-	Normal	63.9	33.6	42.7	0.48	1.08	0	0	0.54	1.79	32.6	53	1.81	1.71	0	0	1.19	2.64	24.8	51.5
	P007	BL481D 255_Scan1_Core[1,7,A]_[6642,53842]_cell_seg_data.txt.FCS	A7	47	45	M	Bladder	Bladder tissue	-		-	Normal	51.6	1.27	3.93	0.13	1.71	0	0	0	0.13	1.96	10	1.69	1.79	0	0	0.07	0.88	6.44	27.6
	P008	BL481D 255_Scan1_Core[1,8,A]_[6596,56466]_cell_seg_data.txt.FCS	A8	48	50	M	Bladder	Bladder tissue	-		-	Normal	76.9	0.46	4.64	0	0.46	0	0	0	0.15	0.62	8.36	1.26	2.15	0	0	0.038	0.73	2.84	23.4
	P009	BL481D 255_Scan1_Core[1,1,B]_[9143,36382]_cell_seg_data.txt.FCS	B1	33	60	F	Bladder	High grade urothelial carcinoma	T3N0M0		III	Malignant	79.5	11	39.9	0.35	2.03	0	0	0.026	0.089	6.86	42	0.54	0.75	0	0	0.072	0.97	7.62	40.7
	P010	BL481D 255_Scan1_Core[1,1,C]_[12086,36222]_cell_seg_data.txt.FCS	C1	25	64	M	Bladder	High grade urothelial carcinoma	T1N0M0		I	Malignant	80.4	0.2	0.51	0.053	0.13	0	0	0.062	0.11	0.89	3.67	0.61	1.12	0	0	0.19	0.84	9.04	33.1
	P011	BL481D 255_Scan1_Core[1,1,D]_[14949,36222]_cell_seg_data.txt.FCS	D1	17	46	M	Bladder	High grade urothelial carcinoma	T2N0M0		II	Malignant	53.8	42.9	49.8	1.56	2.4	0	0	3.97	13.3	57.9	86.6	2.9	3.51	0	0.029	3.28	21.1	57.4	93.7
	P012	BL481D 255_Scan1_Core[1,1,E]_[17971,36222]_cell_seg_data.txt.FCS	E1	9	45	M	Bladder	Low grade urothelial carcinoma	T3bN0M0		III	Malignant	90.7	2.46	17.7	0	0.018	0	0	0	0	0.92	14.1	0.3	0.61	0	0	0.1	0	2.94	38.4
	P013	BL481D 255_Scan1_Core[1,1,F]_[20993,36143]_cell_seg_data.txt.FCS	F1	1	72	F	Bladder	Low grade urothelial carcinoma	T1N0M0		I	Malignant	96.2	31.5	44.9	0.42	0.66	0	0	0.03	0.026	15.8	40.4	13	15.3	0	0	0.3	0.24	18.5	53.6
	P014	BL481D 255_Scan1_Core[1,2,B]_[9223,39324]_cell_seg_data.txt.FCS	B2	34	61	M	Bladder	High grade urothelial carcinoma	T3N0M0		III	Malignant	6.68	0.75	1.3	0.38	0.77	0	0	0.64	3.72	16.2	47.2	0.69	0.93	0	0	0.17	2.06	12.9	60.3
	P015	BL481D 255_Scan1_Core[1,2,C]_[12324,39324]_cell_seg_data.txt.FCS	C2	26	54	F	Bladder	High grade urothelial carcinoma	T3N0M0		III	Malignant	84.7	8.23	33.8	0.13	0.9	0	0	0	0.061	5.39	33.7	5.92	10.6	0	0	0.14	0.95	17.8	61.9
	P016	BL481D 255_Scan1_Core[1,2,D]_[15187,39094]_cell_seg_data.txt.FCS	D2	18	40	M	Bladder	High grade urothelial carcinoma	T2bN0M0		II	Malignant	96.9	0.16	0.16	0	0	0	0	0.00433	0	0.065	0.47	3.78	5.41	0	0	0.054	0.65	16.5	65.8
	P017	BL481D 255_Scan1_Core[1,2,E]_[18130,39165]_cell_seg_data.txt.FCS	E2	10	75	F	Bladder	Low grade urothelial carcinoma	T3bN0M0		III	Malignant	96.3	0.76	2.07	0	0.027	0	0	0	0.00458	0.35	1.61	0.86	3.02	0	0	0	0	1.58	27
	P018	BL481D 255_Scan1_Core[1,2,F]_[21152,39085]_cell_seg_data.txt.FCS	F2	2	42	M	Bladder	Low grade urothelial carcinoma	T1N0M0		I	Malignant	96.5	0.34	0.45	0.02	0.039	0	0	0	0.046	0.27	1.24	1.9	4.65	0	0	0.12	3.61	6.73	52.2
	P019	BL481D 255_Scan1_Core[1,3,B]_[9143,42107]_cell_seg_data.txt.FCS	B3	35	74	F	Bladder	High grade urothelial carcinoma	T3N0M0		III	Malignant	31.2	4.86	10.8	3.96	10.4	0.19	0.3	0.29	3	26.1	65.9	11.8	13.1	1.01	2.02	1.3	7.31	44.1	81
	P020	BL481D 255_Scan1_Core[1,3,C]_[12354,42153]_cell_seg_data.txt.FCS	C3	27	58	M	Bladder	Low grade urothelial carcinoma	T2N0M0		II	Malignant	83.5	1.6	8.65	0.043	0.37	0	0	0.00543	0.022	0.84	8.39	0.76	0.87	0	0	0	0.11	3.03	31.1
	P021	BL481D 255_Scan1_Core[1,3,D]_[15670,42212]_cell_seg_data.txt.FCS	D3	19	65	M	Bladder	High grade urothelial carcinoma	T2N0M0		II	Malignant	84.3	1.08	7.32	0.00346	0.024	0	0	0.00691	0.01	0.55	7.22	6.39	5.59	0	0	0.044	0.18	19	46.7
	P022	BL481D 255_Scan1_Core[1,3,E]_[18209,42107]_cell_seg_data.txt.FCS	E3	11	56	M	Bladder	Low grade urothelial carcinoma	T1N0M0		I	Malignant	95.6	0.078	0.073	0.049	0.088	0.00486	0.00486	0	0	0.13	0.19	27.5	34.6	0	0	0	0	22.5	53.2
	P023	BL481D 255_Scan1_Core[1,3,F]_[21152,41869]_cell_seg_data.txt.FCS	F3	3	46	F	Bladder	Low grade urothelial carcinoma	T1N0M0		I	Malignant	94.5	4.01	41.3	0	0.00346	0	0	0.031	0.4	2.66	41	2.64	8.29	0	0	0.16	1.85	12.1	54.7
	P024	BL481D 255_Scan1_Core[1,4,B]_[9302,45129]_cell_seg_data.txt.FCS	B4	36	62	M	Bladder	High grade urothelial carcinoma	T3N0M0		III	Malignant	68.4	35.4	55.8	1.94	5.34	0.11	0.024	0.13	1.23	34.5	75.4	3.4	4.98	0.38	1.09	0.13	1.12	15.3	55.6
	P025	BL481D 255_Scan1_Core[1,4,C]_[12347,45187]_cell_seg_data.txt.FCS	C4	28	50	M	Bladder	High grade urothelial carcinoma	T2N0M0		II	Malignant	37.6	17.2	28.6	5.66	15.5	0.032	0.016	0.12	0.69	30.1	66.8	15.9	17.1	0.86	1.67	0.23	0.9	37	74.9
	P026	BL481D 255_Scan1_Core[1,4,D]_[15369,45157]_cell_seg_data.txt.FCS	D4	20	69	M	Bladder	High grade urothelial carcinoma	T2aN0M0		II	Malignant	75.4	0.057	0.31	0	0.085	0	0	0	0	0.14	1.05	1.73	1.49	0	0	0.1	0.14	8.17	37.1
	P027	BL481D 255_Scan1_Core[1,4,E]_[18404,44902]_cell_seg_data.txt.FCS	E4	12	54	M	Bladder	Low grade urothelial carcinoma	T1N0M0		I	Malignant	92.3	3.64	8.53	0	0	0	0	0.024	0.00399	3.1	7.26	0	0.29	0	0	0	0	0.33	8.62
	P028	BL481D 255_Scan1_Core[1,4,F]_[21311,44970]_cell_seg_data.txt.FCS	F4	4	60	M	Bladder	High grade urothelial carcinoma	T1N0M0		I	Malignant	83.6	62.8	78.5	0.49	1.8	0	0	1.56	3.14	54	89.7	2.99	3.09	0.14	0.18	0.68	4.55	32.1	78.3
	P029	BL481D 255_Scan1_Core[1,5,B]_[9382,48151]_cell_seg_data.txt.FCS	B5	37	35	M	Bladder	High grade urothelial carcinoma	T2N0M0		II	Malignant	64.9	14.9	35.6	0.66	3.23	0	0	0.25	1.26	13.7	51.7	2.26	2.34	0	0	0.33	1.09	15.3	51.7
	P030	BL481D 255_Scan1_Core[1,5,C]_[12404,48151]_cell_seg_data.txt.FCS	C5	29	63	M	Bladder	Low grade urothelial carcinoma	T1N0M0		I	Malignant	71.3	8.13	32.8	0.54	2.69	0	0.00854	0.094	0.72	7.39	43.2	12.2	15	1.18	2.88	0.098	1.18	23.8	63
	P031	BL481D 255_Scan1_Core[1,5,D]_[15403,47985]_cell_seg_data.txt.FCS	D5	21	50	M	Bladder	Low grade urothelial carcinoma	T3bN0M0		III	Malignant	84.2	0.098	0.12	0	0	0	0	0	0	0.091	0.11	0	0	0	0	0.065	0.19	1.36	11.4
	P032	BL481D 255_Scan1_Core[1,5,E]_[18209,48072]_cell_seg_data.txt.FCS	E5	13	53	M	Bladder	Low grade urothelial carcinoma	T3bN0M0		III	Malignant	96.6	0.4	0.51	0.00504	0.055	0	0	0.01	0.035	0.4	0.92	35.7	34.8	0	0	0.25	0.59	44.2	76.8
	P033	BL481D 255_Scan1_Core[1,5,F]_[21283,48146]_cell_seg_data.txt.FCS	F5	5	45	M	Bladder	Low grade urothelial carcinoma	T2N0M0		II	Malignant	90.8	11.9	48	0.035	0.07	0	0	0.013	0.4	8.46	50.9	6.45	1.51	0	0	0	5.16	14.4	47.7
	P034	BL481D 255_Scan1_Core[1,6,B]_[9461,51014]_cell_seg_data.txt.FCS	B6	38	53	M	Bladder	High grade urothelial carcinoma	T3N1M0		IV	Malignant	51.6	29.7	48	4.59	7.71	0.0077	0.0077	1.59	13.5	50.2	92.9	10	10.7	1.12	1.35	6.51	23.7	72	96.2
	P035	BL481D 255_Scan1_Core[1,6,C]_[12828,51271]_cell_seg_data.txt.FCS	C6	30	83	M	Bladder	High grade urothelial carcinoma	T2N0M0		II	Malignant	92.9	0.13	0.22	0.028	0.07	0	0	0	0	0.16	0.47	6.83	11.4	0	0	0	0	11.2	54.2
	P036	BL481D 255_Scan1_Core[1,6,D]_[15346,50935]_cell_seg_data.txt.FCS	D6	22	63	M	Bladder	High grade urothelial carcinoma	T3bN0M0		III	Malignant	91.4	0.042	0.085	0	0.00707	0	0	0	0	0.021	0.25	0.29	2.77	0	0	0	0.059	1	25.5
	P037	BL481D 255_Scan1_Core[1,6,E]_[18289,51014]_cell_seg_data.txt.FCS	E6	14	60	M	Bladder	High grade urothelial carcinoma	T3N0M0		III	Malignant	93.2	0.67	2.49	0.081	0.1	0.013	0	0	0	0.6	2.53	3.19	3.03	0	0	0	0	4.95	23.2
	P038	BL481D 255_Scan1_Core[1,6,F]_[21231,50935]_cell_seg_data.txt.FCS	F6	6	63	M	Bladder	Low grade urothelial carcinoma	T2N0M0		II	Malignant	95	0.27	3.08	0.023	0.15	0	0	0	0.00468	0.22	2.72	9.83	23.6	0	0	0	0.24	8.53	61.2
	P039	BL481D 255_Scan1_Core[1,7,B]_[9302,53798]_cell_seg_data.txt.FCS	B7	39	51	M	Bladder	Squamous cell carcinoma (Grade: 3)	T3N0M0		III	Malignant	78.1	0.29	2.11	0.018	0.096	0	0	0	0	0.37	2.91	0.17	0.28	0	0	0	0	1.21	11.7
	P040	BL481D 255_Scan1_Core[1,7,C]_[12324,53957]_cell_seg_data.txt.FCS	C7	31	42	M	Bladder	High grade urothelial carcinoma	T3N0M0		III	Malignant	77.8	0.8	0.59	0	0.033	0	0.00548	0.066	0.32	0.87	2.22	5.27	5.52	0.035	0.069	1.42	7.04	26	64.6
	P041	BL481D 255_Scan1_Core[1,7,D]_[15426,53877]_cell_seg_data.txt.FCS	D7	23	82	M	Bladder	High grade urothelial carcinoma	T2bN0M0		II	Malignant	72.4	9.91	54.5	0.19	2.11	0	0	0.015	0.95	8.79	67.8	3.04	8.25	0.073	0.43	0.11	2.56	11	62
	P042	BL481D 255_Scan1_Core[1,7,E]_[18368,53718]_cell_seg_data.txt.FCS	E7	15	55	M	Bladder	Low grade urothelial carcinoma	T3N0M0		III	Malignant	85.6	0.064	0.054	0.15	0.13	0	0	0	0	0.32	0.32	0.09	0.23	0	0	0	0	0.09	2.53
	P043	BL481D 255_Scan1_Core[1,7,F]_[21152,53718]_cell_seg_data.txt.FCS	F7	7	75	M	Bladder	High grade urothelial carcinoma	T2N0M0		II	Malignant	92.5	1.65	27.2	0.027	0.077	0	0	0.00548	0.071	0.89	24.7	10.4	9.66	0	0	0	1.44	32.2	89.5
	P044	BL481D 255_Scan1_Core[1,8,B]_[9461,56740]_cell_seg_data.txt.FCS	B8	40	74	F	Bladder	Adenocarcinoma (Grade: 1)	T1N0M0		I	Malignant	82.8	0.39	0.24	0	0	0	0	0	0	0.3	0.2	0	0	0	0	0	0	0.1	4.5
	P045	BL481D 255_Scan1_Core[1,8,C]_[12563,56820]_cell_seg_data.txt.FCS	C8	32	65	F	Bladder	High grade urothelial carcinoma with glandular differentiation	T3N0M0		III	Malignant	79.9	56.2	77.4	0.024	0.11	0	0	0.52	2.55	57.4	95.2	4.15	6.91	0.65	1.09	1.67	9.79	26.6	67.9
	P046	BL481D 255_Scan1_Core[1,8,D]_[15267,56820]_cell_seg_data.txt.FCS	D8	24	58	M	Bladder	High grade urothelial carcinoma	T2N0M0		II	Malignant	84.6	11.1	49.2	0.35	1.9	0	0	0.033	0.35	8.77	55.5	1.4	3.51	0	0	1.17	4.84	20.4	69.2
	P047	BL481D 255_Scan1_Core[1,8,E]_[18329,56710]_cell_seg_data.txt.FCS	E8	16	57	F	Bladder	High grade urothelial carcinoma	T2aN0M0		II	Malignant	82.4	0.17	3.13	0.00615	0.098	0	0	0	0.00615	0.14	3.59	0.18	1.28	0	0	0	0.11	0.51	15.2
	P048	BL481D 255_Scan1_Core[1,8,F]_[21088,56634]_cell_seg_data.txt.FCS	F8	8	36	F	Bladder	Low grade urothelial carcinoma	T2N0M0		II	Malignant	84.5	0.045	0.17	0	0	0	0	0	0	0.029	0.16	0	0.18	0	0	0.059	0.059	0.29	3.29
