# Supplementary material for: Exploring aryl hydrocarbon receptor expression and distribution in the tumor microenvironment, with a focus on immune cells, in various solid cancer types
Source: Front Immunol. 2024 Apr 12;15:1330228. doi: 10.3389/fimmu.2024.1330228 (PMC11045933; doi:10.3389/fimmu.2024.1330228)
Supplement: Supplementary file 4 [file Table_3.xlsx]

## Sheet: Table S3
		Table S3: Colorectal Cancer Sample Information
													Tumor nest/Epithelial									Stromal
	Patient Number	Sample	Pos	No	Age	Sex	Organ_AnatomicSite	Pathology_diagnosis	TNM	Grade	Stage	Type	PanCK+	PanCK_AhR_expression_Cytosol_total_cell	PanCK_AhR_expression_Nucleus_total_cell	CD3_AhR_expression_Cytosol_total_cell	CD3_AhR_expression_Nucleus_total_cell	CD68_AhR_expression_Cytosol_total_cell	CD68_AhR_expression_Nucleus_total_cell	Total_cell_AhR_expression_Cytosol	Total_cell_AhR_expression_Nucleus	CD3_AhR_expression_Cytosol_total_cell	CD3_AhR_expression_Nucleus_total_cell	Treg_AhR_expression_Cytosol_total_cell	Treg_AhR_expression_Nucleusl_total_cell	CD68_AhR_expression_Cytosol_total_cell	CD68_AhR_expression_Nucleus_total_cell	Total_cell_AhR_expression_Cytosol	Total_cell_AhR_expression_Nucleus
	P049	CO1002D 164_Scan1_Core[1,1,A]_[4687,38720]_cell_seg_data.txt.FCS	A1	91	21	F	Colon	Colon tissue	-	-	-	Normal	71.4	27.8	50.7	0.25	0.25	0	0	26.9	54.9	0.63	1.1	0	0	0.86	1.88	17.9	18.3
	P050	CO1002D 164_Scan1_Core[1,2,A]_[4727,40747]_cell_seg_data.txt.FCS	A2	92	39	F	Colon	Colon tissue	-	-	-	Normal	60.7	34.2	48.5	1.18	2.15	2.22	4.51	41.6	62.1	0	0.19	0	0	3.25	5.74	11.9	13.4
	P051	CO1002D 164_Scan1_Core[1,2,B]_[6834,40787]_cell_seg_data.txt.FCS	B2	82	32	M	Lymph node	Lymph node tissue	-	-	-	Normal	0.27	0.21	0.22	20.6	25.2	4.99	7.34	47.2	53.6	18.6	18.5	0.1	0.1	3.51	3.51	59.2	52.1
	P052	CO1002D 164_Scan1_Core[1,3,A]_[4687,42696]_cell_seg_data.txt.FCS	A3	93	33	M	Colon	Colon tissue	-	-	-	Normal	66.2	5.84	16.1	0	0.19	0	0.19	5.84	18.6	0.1	0.21	0	0	0.21	0.92	3.39	5.54
	P053	CO1002D 164_Scan1_Core[1,3,B]_[6795,42815]_cell_seg_data.txt.FCS	B3	83	35	M	Lymph node	Lymph node tissue	-	-	-	Normal	1.89	0	0	0	0	1.89	5.66	3.77	5.66	1.03	1	0.00762	0	0.2	0.5	5.46	6.87
	P054	CO1002D 164_Scan1_Core[1,4,A]_[4767,44684]_cell_seg_data.txt.FCS	A4	94	35	M	Colon	Colon tissue	-	-	-	Normal	40	15.1	24	0.15	0.28	3.3	6.48	30.2	46.8	1.47	1.64	0	0	3.27	5.24	20.8	22.1
	P055	CO1002D 164_Scan1_Core[1,4,B]_[6795,44764]_cell_seg_data.txt.FCS	B4	84	30	M	Lymph node	Lymph node tissue	-	-	-	Normal	48	0	0	0	0	0	0	0	0	0.071	0.071	0	0	0.032	0.052	3.2	2.13
	P056	CO1002D 164_Scan1_Core[1,5,A]_[4647,46752]_cell_seg_data.txt.FCS	A5	95	30	M	Colon	Colon tissue	-	-	-	Normal	47.2	31.4	36.8	1.06	1.41	1.39	1.9	49.7	64.1	5.68	6.09	0	0.14	6.63	10.1	42.6	40.5
	P057	CO1002D 164_Scan1_Core[1,5,B]_[6755,46752]_cell_seg_data.txt.FCS	B5	85	36	M	Lymph node	Lymph node tissue	-	-	-	Normal	0	0	0	0	0	0	0	0	0	0.52	0.22	0.00771	0	0.11	0.031	3.31	1.84
	P058	CO1002D 164_Scan1_Core[1,6,A]_[4608,48819]_cell_seg_data.txt.FCS	A6	96	30	M	Colon	Colon tissue	-	-	-	Normal	64.1	5.27	11.5	0.047	0.14	0	0	7.17	16.3	0	0	0	0	3.08	6.51	12.9	16.4
	P059	CO1002D 164_Scan1_Core[1,6,B]_[6834,48740]_cell_seg_data.txt.FCS	B6	86	35	M	Lymph node	Lymph node tissue	-	-	-	Normal	0	0	0	1.28	1.28	1.28	0	10.3	10.3	0.35	0.4	0.00696	0.00696	0.93	1.45	14.9	13.5
	P060	CO1002D 164_Scan1_Core[1,7,A]_[4687,50728]_cell_seg_data.txt.FCS	A7	97	35	M	Colon	Colon tissue	-	-	-	Normal	41.2	12	24.2	0.33	0.84	0.11	0.31	19.5	44	0.41	0.71	0	0	8.81	14.3	35.8	37.8
	P061	CO1002D 164_Scan1_Core[1,8,A]_[4608,52836]_cell_seg_data.txt.FCS	A8	98	45	M	Colon	Colon tissue	-	-	-	Normal	43.9	11.4	18.4	0.096	0.096	1.03	1.8	20.1	33	0.45	0.61	0	0	9.33	12	42.1	39.1
	P062	CO1002D 164_Scan1_Core[1,8,B]_[6755,52875]_cell_seg_data.txt.FCS	B8	88	30	M	Lymph node	Lymph node tissue	-	-	-	Normal	0.48	0	0	2.9	3.38	1.93	7.25	16.9	35.3	2.41	2.09	0	0.00932	1.25	1.98	18.9	16
	P063	CO1002D 164_Scan1_Core[1,9,A]_[4807,54744]_cell_seg_data.txt.FCS	A9	99	21	F	Rectum	Rectum tissue	-	-	-	Normal	82.3	0.11	0	0	0	0	0	0.075	0	0.048	0	0	0	0	0	0.43	0.29
	P064	CO1002D 164_Scan1_Core[1,9,B]_[6755,54744]_cell_seg_data.txt.FCS	B9	89	22	M	Lymph node	Lymph node tissue	-	-	-	Normal	11.1	0	0	0	0	0	0	0	11.1	0.048	0.43	0	0	0.23	1.18	2.21	9.54
	P065	CO1002D 164_Scan1_Core[1,10,A]_[4767,56692]_cell_seg_data.txt.FCS	A10	100	35	M	Rectum	Rectum tissue	-	-	-	Normal	78.2	0.73	0.37	0	0	0	0	0.54	0.48	0.17	0.14	0	0	0	0.07	2.48	2.58
	P066	CO1002D 164_Scan1_Core[1,10,B]_[6755,56772]_cell_seg_data.txt.FCS	B10	90	34	M	Lymph node	Lymph node tissue	-	-	-	Normal	0.61	0	0	0.61	1.22	0	0	23.8	64	2.6	5	0.057	0.29	0.63	1.93	14.8	24.9
	P067	CO1002D 164_Scan1_Core[1,1,C]_[8783,38799]_cell_seg_data.txt.FCS	C1	71	49	M	Colon	Cancer adjacent colon tissue of No.26	-	-	-	AT	84.8	21	50.7	0.2	0.57	0	0.028	20.5	54.4	1.68	1.6	0	0.044	8.24	16.8	47.3	47.8
	P068	CO1002D 164_Scan1_Core[1,2,C]_[8743,40867]_cell_seg_data.txt.FCS	C2	72	55	F	Colon	Cancer adjacent colon tissue of No.27	-	-	-	AT	82.8	16.9	44.3	0.35	0.93	0.058	0.23	16.7	48	0.7	1.33	0	0	1.05	3.42	15.7	15.4
	P069	CO1002D 164_Scan1_Core[1,3,E]_[12680,42815]_cell_seg_data.txt.FCS	E3	53	70	M	Colon	Cancer adjacent colon tissue of No.8	-	-	-	AT	80	34.9	59.9	0.044	0.53	0.13	0.4	35.7	66.5	3.47	4.5	0.064	0.13	6.17	10.9	38.4	39.1
	P070	CO1002D 164_Scan1_Core[1,5,E]_[12680,46990]_cell_seg_data.txt.FCS	E5	55	58	M	Colon	Cancer adjacent colon tissue of No.10	-	-	-	AT	78.2	24.6	56.5	0.44	1.15	0.64	2.1	24.6	63.6	5.14	7.07	0.11	0.19	4.91	9.16	42.7	45.9
	P071	CO1002D 164_Scan1_Core[1,6,C]_[8823,48780]_cell_seg_data.txt.FCS	C6	76	44	F	Colon	Cancer adjacent colon tissue of No.31	-	-	-	AT	75.2	45.9	64.6	0.28	0.4	0.16	0.4	49.9	75	3.35	5.06	0.16	0.23	1.71	3.97	19.6	23.1
	P072	CO1002D 164_Scan1_Core[1,6,E]_[12799,48819]_cell_seg_data.txt.FCS	E6	56	42	F	Colon	Cancer adjacent colon tissue of No.11	-	-	-	AT	84.6	28.3	52.9	0.17	0.29	0	0.042	27.1	57	0.73	1.34	0	0	1.09	4.37	21.3	26.1
	P073	CO1002D 164_Scan1_Core[1,7,E]_[12719,50768]_cell_seg_data.txt.FCS	E7	57	61	M	Colon	Cancer adjacent colon tissue of No.12	-	-	-	AT	81.8	6.91	12.8	0	0.039	0.039	0.16	6.02	14.4	0.32	0.63	0	0.079	2.69	6.5	21.5	24.6
	P074	CO1002D 164_Scan1_Core[1,8,F]_[14787,52796]_cell_seg_data.txt.FCS	F8	48	55	M	Colon	Cancer adjacent colon tissue of No.3	-	-	-	AT	67	25.3	40.6	0.13	0.35	0.31	1.18	29.6	52	2.04	5.29	0.064	0.83	1.21	5.42	14.9	25.8
	P075	CO1002D 164_Scan1_Core[1,9,D]_[10731,54744]_cell_seg_data.txt.FCS	D9	69	50	M	Colon	Cancer adjacent colon tissue of No.24	-	-	-	AT	50.2	4.15	11.2	0.32	0.64	0	1.6	11.8	29.4	3.9	6.96	0	0.036	0.25	1.44	10.2	18.5
	P076	CO1002D 164_Scan1_Core[1,9,E]_[12680,54744]_cell_seg_data.txt.FCS	E9	59	54	M	Colon	Cancer adjacent colon tissue of No.14	-	-	-	AT	74.6	2.77	13.2	0.088	0.2	0	0.2	2.66	14.7	0.49	1.58	0	0	0.74	3.6	10.4	17.1
	P077	CO1002D 164_Scan1_Core[1,10,D]_[10771,56812]_cell_seg_data.txt.FCS	D10	70	38	M	Colon	Cancer adjacent colon tissue of No.25	-	-	-	AT	67.4	5	5.91	0	0	0	0.11	5.23	6.76	0.21	0.21	0	0	0.069	0.55	3.7	6.44
	P078	CO1002D 164_Scan1_Core[1,10,E]_[12600,56812]_cell_seg_data.txt.FCS	E10	60	36	M	Colon	Cancer adjacent colon tissue of No.15	-	-	-	AT	48.9	5.1	7.8	0.045	0.045	0	0.045	7.67	11.7	1.79	2.58	0.048	0.048	0.75	2.32	12.3	19.9
	P079	CO1002D 164_Scan1_Core[1,10,F]_[14628,56772]_cell_seg_data.txt.FCS	F10	50	45	F	Colon	Cancer adjacent colon tissue of No.5	-	-	-	AT	61.8	5.36	16.9	0.06	0.06	0	0.06	5.36	20.4	0.52	1.03	0	0	0.75	2.41	6.89	13
	P080	CO1002D 164_Scan1_Core[1,1,B]_[6755,38879]_cell_seg_data.txt.FCS	B1	81	48	M	Rectum	Adjacent normal rectum tissue of No.36	-	-	-	NAT	13.8	3.38	2.82	1.41	0.56	0	0	10.1	24.2	0.83	0.95	0	0	0.6	1.91	22.2	33.4
	P081	CO1002D 164_Scan1_Core[1,1,D]_[10731,38879]_cell_seg_data.txt.FCS	D1	61	42	M	Colon	Adjacent normal colon tissue of No.16(Smooth muscle tissue)	-	-	-	NAT	80.4	16.4	37.3	0.058	0.077	0	0.019	15.6	39	2.47	2.92	0	0.17	3.15	6.41	41.7	29.3
	P082	CO1002D 164_Scan1_Core[1,2,D]_[10771,40867]_cell_seg_data.txt.FCS	D2	62	60	F	Colon	Adjacent normal colon tissue of No.17	-	-	-	NAT	63.3	9.14	10.7	0	0.04	0.16	0.75	8.74	11.9	8.56	5.2	0	0	2.04	3.69	44.3	32.2
	P083	CO1002D 164_Scan1_Core[1,2,E]_[12680,40906]_cell_seg_data.txt.FCS	E2	52	48	M	Ileocolon	Adjacent normal ileocolon tissue of No.7	-	-	-	NAT	70.7	5.25	10.8	0.041	0.041	0	0	5.05	14.2	1.16	1.74	0	0	2.32	5.52	19	24.8
	P084	CO1002D 164_Scan1_Core[1,3,C]_[8783,42895]_cell_seg_data.txt.FCS	C3	73	63	F	Colon	Adjacent normal colon tissue	-	-	-	NAT	63.3	1.13	0.63	0	0	0.5	2.65	2.77	3.78	22.9	13.7	0	0	0.035	0.069	42	31.4
	P085	CO1002D 164_Scan1_Core[1,3,D]_[10771,42934]_cell_seg_data.txt.FCS	D3	63	72	M	Colon	Adjacent normal colon tissue of No.18	-	-	-	NAT	70.2	41.9	45	1.26	2.24	0.14	0.21	45.1	51.5	3.45	2.91	0	0.077	3.22	3.22	55.2	40.7
	P086	CO1002D 164_Scan1_Core[1,4,C]_[8664,44883]_cell_seg_data.txt.FCS	C4	74	45	M	Colon	Adjacent normal colon tissue of No.29	-	-	-	NAT	78.9	19.2	37.7	0.51	0.46	0.72	2.31	20.2	42.6	4.03	3.7	0.34	0.5	5.88	8.07	43.7	37.3
	P087	CO1002D 164_Scan1_Core[1,4,D]_[10771,44843]_cell_seg_data.txt.FCS	D4	64	77	M	Colon	Adjacent normal colon tissue of No.19	-	-	-	NAT	70.7	34.3	49.8	0.49	1.02	0.79	2.37	37.2	58.5	6.6	5.76	0	0	5.02	8.3	54.3	37.4
	P088	CO1002D 164_Scan1_Core[1,4,E]_[12799,44923]_cell_seg_data.txt.FCS	E4	54	58	M	Colon	Adjacent normal colon tissue of No.9	-	-	-	NAT	71.2	18.1	42	1.09	2.56	0.19	1.55	20	50.4	3.44	5.18	0.056	0.23	1.52	4.85	26.8	30.4
	P089	CO1002D 164_Scan1_Core[1,5,C]_[8783,46831]_cell_seg_data.txt.FCS	C5	75	65	F	Colon	Adjacent normal colon tissue of No.30	-	-	-	NAT	80.5	15.1	43.6	0.045	0.54	0.45	2.55	15.9	50.6	1.23	1.97	0	0	8.17	19.2	65.6	76.1
	P090	CO1002D 164_Scan1_Core[1,5,D]_[10652,46871]_cell_seg_data.txt.FCS	D5	65	71	M	Colon	Adjacent normal colon tissue of No.20	-	-	-	NAT	62.9	26.4	40.1	0.4	0.4	0.13	1.01	28.2	47.7	20.9	14.3	1.46	3.71	3.88	6.18	65.8	50.7
	P091	CO1002D 164_Scan1_Core[1,6,D]_[10890,48859]_cell_seg_data.txt.FCS	D6	66	70	M	Colon	Adjacent normal colon tissue of No.21	-	-	-	NAT	74.4	10.4	34.7	0.93	3.77	0	0.064	11.7	43	1.61	3.22	0.067	0.2	2.42	9.47	26.5	38.2
	P092	CO1002D 164_Scan1_Core[1,6,F]_[14827,48859]_cell_seg_data.txt.FCS	F6	46	52	M	Colon	Adjacent normal colon tissue of No.1	-	-	-	NAT	72.7	17.6	41.2	0.1	0.57	0.052	0.052	21.5	52.4	3.11	5.37	0	0	3.18	7.92	28.3	39.4
	P093	CO1002D 164_Scan1_Core[1,7,C]_[8783,50728]_cell_seg_data.txt.FCS	C7	77	60	M	Colon	Adjacent normal colon tissue of No.32	-	-	-	NAT	56.1	2.69	5.91	0.12	0.059	0.12	0.88	3.39	7.61	0.76	1.43	0	0	0.67	1.56	17	22.1
	P094	CO1002D 164_Scan1_Core[1,7,D]_[10731,50808]_cell_seg_data.txt.FCS	D7	67	58	M	Colon	Adjacent normal colon tissue of No.22	-	-	-	NAT	53.6	18.8	32.3	0.15	0.3	0.3	0.78	24.2	44.5	0.42	0.42	0	0	2.64	6.54	26.8	29.6
	P095	CO1002D 164_Scan1_Core[1,7,F]_[14787,50967]_cell_seg_data.txt.FCS	F7	47	72	M	Colon	Adjacent normal colon tissue of No.2	-	-	-	NAT	75.9	14.3	35.3	0.078	0.27	0	0.039	15.9	44.7	2.45	4.1	0.045	0.4	1.69	6.2	19.9	31.7
	P096	CO1002D 164_Scan1_Core[1,8,C]_[8743,52836]_cell_seg_data.txt.FCS	C8	78	58	M	Rectum	Adjacent normal rectum tissue of No.33	-	-	-	NAT	71.2	8.26	19.1	0.043	0.043	0.56	1.69	11.9	28.2	3.37	4.78	0.022	0.067	1.18	2.97	21.1	32.2
	P097	CO1002D 164_Scan1_Core[1,8,D]_[10811,52756]_cell_seg_data.txt.FCS	D8	68	56	M	Colon	Adjacent normal colon tissue of No.23	-	-	-	NAT	68	6.78	13.7	0	0.092	0.23	1.57	7.01	17.1	1.8	2.38	0	0.049	2.92	11	23.4	32.4
	P098	CO1002D 164_Scan1_Core[1,8,E]_[12918,52875]_cell_seg_data.txt.FCS	E8	58	60	M	Colon	Adjacent normal colon tissue of No.13	-	-	-	NAT	79.8	8.97	28.8	0.18	0.54	0	0.091	8.51	32.2	0.27	0.82	0	0	0.91	5.02	7.66	16.9
	P099	CO1002D 164_Scan1_Core[1,9,C]_[8783,54784]_cell_seg_data.txt.FCS	C9	79	52	M	Rectum	Adjacent normal rectum tissue of No.34	-	-	-	NAT	77	4.89	32.7	0.049	0.49	0.098	0.59	5.04	38.5	1.26	2.92	0	0.039	5.32	21.7	29.4	55.7
	P100	CO1002D 164_Scan1_Core[1,9,F]_[14668,54863]_cell_seg_data.txt.FCS	F9	49	65	M	Colon	Adjacent normal colon tissue of No.4	-	-	-	NAT	64.2	2.46	7.05	0.1	0.1	0	0.13	2.46	7.66	0.41	1.02	0	0	0.051	1.32	3.31	9.51
	P101	CO1002D 164_Scan1_Core[1,10,C]_[8664,56732]_cell_seg_data.txt.FCS	C10	80	54	M	Rectum	Adjacent normal rectum tissue of No.35	-	-	-	NAT	24.8	2.59	4.52	0	0	0	0.094	3.06	5.75	0.076	0.18	0	0	1.2	3.31	15.1	19.9
	P102	CO1002D 164_Scan1_Core[1,1,G]_[16656,38759]_cell_seg_data.txt.FCS	G1	31	44	F	Colon	Mucinous adenocarcinoma	T3N0M0	3	IIA	Malignant	43.4	8.92	29.3	0.17	0.51	0	1.2	8.4	40.7	1.75	2.34	0	0	1.75	4.68	17	22.8
	P103	CO1002D 164_Scan1_Core[1,1,H]_[18843,38799]_cell_seg_data.txt.FCS	H1	21	70	M	Colon	Mucinous tubular adenocarcinoma	T3N2aM0	1	IIIB	Malignant	87.8	1.16	2.58	0	0	0	0	0.98	3.1	0.4	1.59	0	0	0.4	4.17	7.54	19.2
	P104	CO1002D 164_Scan1_Core[1,1,I]_[20831,38600]_cell_seg_data.txt.FCS	I1	11	42	F	Colon	Tubular adenocarcinoma	T3N0M0	2	IIA	Malignant	73.6	8.03	15.5	0	0	0.018	0.036	8.43	19.8	0	0	0	0	0	0.34	2.91	11.3
	P105	CO1002D 164_Scan1_Core[1,1,J]_[22859,38640]_cell_seg_data.txt.FCS	J1	1	52	M	Colon	Tubular adenocarcinoma	T3N2bM0	1	IIIC	Malignant	77	25.5	34.2	0.34	0.34	0	0	23.8	36.8	0.98	1.52	0	0	0.65	3.47	28.3	29.1
	P106	CO1002D 164_Scan1_Core[1,2,G]_[16855,40827]_cell_seg_data.txt.FCS	G2	32	60	M	Colon	Tubular adenocarcinoma	T3N1M0	2	IIIB	Malignant	66.9	0.12	0	0	0	0	0	0.16	0.061	1.39	0.94	0	0	0.085	0.14	10.7	4.69
	P107	CO1002D 164_Scan1_Core[1,2,H]_[18843,40827]_cell_seg_data.txt.FCS	H2	22	58	M	Colon	Tubular adenocarcinoma	T3N0M0	2	IIA	Malignant	93	6.98	17.4	0	0.013	0.067	0.61	6.14	18.4	1.87	2.9	0	0	1.66	4.98	23.9	34.2
	P108	CO1002D 164_Scan1_Core[1,2,J]_[22899,40827]_cell_seg_data.txt.FCS	J2	2	72	M	Colon	Tubular adenocarcinoma	T3N0M0	1	IIA	Malignant	77.9	4.52	16.7	0	0	0	0.054	5.97	23	0.62	1.91	0	0	0	0.18	16.9	44.2
	P109	CO1002D 164_Scan1_Core[1,3,G]_[16815,42895]_cell_seg_data.txt.FCS	G3	33	58	M	Rectum	Papillary adenocarcinoma	T3N0M0	1	IIA	Malignant	89.1	3.35	4.88	0.13	0.22	0.022	0.63	3.24	5.98	3.29	9.19	0	0.069	0.75	2.67	21	38.6
	P110	CO1002D 164_Scan1_Core[1,3,H]_[18763,42895]_cell_seg_data.txt.FCS	H3	23	56	M	Colon	Mucinous tubular adenocarcinoma	T3N0M0	1	IIA	Malignant	82.5	2.31	1.91	0	0	0	0.73	2.17	3.13	0	0.42	0	0	0	3.33	3.75	18.8
	P111	CO1002D 164_Scan1_Core[1,3,I]_[20871,42895]_cell_seg_data.txt.FCS	I3	13	60	M	Colon	Tubular adenocarcinoma	T3N0M0	2	IIA	Malignant	95.4	4.71	7.89	0	0	0.034	0.27	3.93	8.78	1.51	3.39	0	0	1.51	8.79	24.1	42.1
	P112	CO1002D 164_Scan1_Core[1,3,J]_[22899,42895]_cell_seg_data.txt.FCS	J3	3	55	M	Colon	Tubular adenocarcinoma	T3N0M0	1	IIA	Malignant	89.7	13.9	24.4	0	0	0.41	0.89	13	26.5	2.13	2.7	0	0.056	2.36	6.91	33.5	54.1
	P113	CO1002D 164_Scan1_Core[1,4,G]_[16815,44883]_cell_seg_data.txt.FCS	G4	34	52	M	Rectum	Papillary-tubular adenocarcinoma	T3N0M0	2	IIA	Malignant	75.1	4.18	18.3	0.17	0.44	0	0.42	4.05	25.1	0.32	2.09	0	0.16	0.32	5.14	10.6	46.9
	P114	CO1002D 164_Scan1_Core[1,4,H]_[18843,44883]_cell_seg_data.txt.FCS	H4	24	50	M	Colon	Tubular adenocarcinoma	T3N0M0	2	IIA	Malignant	94.3	5.23	6.3	0	0	0	0.085	4.57	6.62	0.23	1.25	0	0	0	0.11	2.1	7.67
	P115	CO1002D 164_Scan1_Core[1,4,I]_[20871,45082]_cell_seg_data.txt.FCS	I4	14	54	M	Colon	Tubular adenocarcinoma	T3N0M0	2	IIA	Malignant	76.7	9	22.6	0.23	0.48	0.099	0.81	8.87	25.8	7.35	9.71	0.38	0.85	1.41	5.75	43.4	54.5
	P116	CO1002D 164_Scan1_Core[1,4,J]_[22939,45082]_cell_seg_data.txt.FCS	J4	4	65	M	Colon	Papillary adenocarcinoma	T3N0M0	1	IIA	Malignant	81.9	9.52	13	0.15	0.13	0.088	0.44	9.28	15.1	2.98	7.44	0	0.3	2.38	8.93	26.5	54.2
	P117	CO1002D 164_Scan1_Core[1,5,G]_[16815,46911]_cell_seg_data.txt.FCS	G5	35	54	M	Rectum	Tubular adenocarcinoma	T3N0M0	2	IIA	Malignant	70.5	0.018	0.35	0	0.018	0	0.018	0.035	0.55	0.05	0	0	0	0.05	2.23	2.77	16.3
	P118	CO1002D 164_Scan1_Core[1,5,H]_[18724,46911]_cell_seg_data.txt.FCS	H5	25	38	M	Colon	Tubular adenocarcinoma	T3N1M0	2	IIIB	Malignant	85.9	7.95	33.1	0	0.034	0	0.27	7.11	35	3.56	7.36	0.16	0.48	0.6	5.4	15	32.5
	P119	CO1002D 164_Scan1_Core[1,5,I]_[20990,47030]_cell_seg_data.txt.FCS	I5	15	36	M	Colon	Tubular adenocarcinoma	T3N1M0	2	IIIB	Malignant	85	4.54	38.8	0	0	0	0.23	3.91	40	0.33	0.96	0	0.042	0.21	4.63	3.46	15.4
	P120	CO1002D 164_Scan1_Core[1,5,J]_[22819,47030]_cell_seg_data.txt.FCS	J5	5	45	F	Colon	Tubular adenocarcinoma	T3N0M0	1	IIA	Malignant	45.7	19.7	32.7	0.29	1.24	0	0.37	26	57.9	0.81	2.13	0	0	0.51	7.5	11.7	35.2
	P121	CO1002D 164_Scan1_Core[1,6,G]_[16775,48939]_cell_seg_data.txt.FCS	G6	36	48	M	Rectum	Tubular adenocarcinoma	T3N0M0	2	IIA	Malignant	86.8	21.2	45.5	0.021	0	0.021	0.13	21.1	50.1	0	0	0	0	0.41	3.29	10.9	26.3
	P122	CO1002D 164_Scan1_Core[1,6,H]_[18763,48939]_cell_seg_data.txt.FCS	H6	26	49	M	Colon	Tubular adenocarcinoma	T3N0M0	2	IIA	Malignant	87.5	0.33	0.27	0	0	0	0	0.29	0.29	1.9	0	0	0	0.21	0.42	11	8.88
	P123	CO1002D 164_Scan1_Core[1,6,I]_[20831,49018]_cell_seg_data.txt.FCS	I6	16	42	M	Colon	Mucinous tubular adenocarcinoma	T3N1M0	2	IIIB	Malignant	75.3	16.6	36.7	0.18	0.29	0	0.11	19.4	47.2	0.88	1.55	0	0	0.66	6.42	18.8	51.8
	P124	CO1002D 164_Scan1_Core[1,6,J]_[22819,49058]_cell_seg_data.txt.FCS	J6	6	52	F	Colon	Tubular adenocarcinoma	T3N0M0	2	IIA	Malignant	40.4	0.088	0.044	0	0	0	0	0.11	0.066	0	0.17	0	0	0	0	0.99	3.73
	P125	CO1002D 164_Scan1_Core[1,7,H]_[18803,50967]_cell_seg_data.txt.FCS	H7	27	55	F	Colon	Tubular adenocarcinoma	T3N0M0	2	IIA	Malignant	65.6	1.1	3.29	0	0.027	0.027	0.027	1.34	5.17	0.78	2.78	0	0	0.056	2.5	7.11	25.8
	P126	CO1002D 164_Scan1_Core[1,7,I]_[20791,50967]_cell_seg_data.txt.FCS	I7	17	60	F	Colon	Mucinous tubular adenocarcinoma	T3N1M0	2	IIIB	Malignant	84	3.5	0.97	0	0	0.034	0.34	3.45	1.42	1.87	2.94	0	0	0	0.13	12.7	14.4
	P127	CO1002D 164_Scan1_Core[1,7,J]_[22819,51006]_cell_seg_data.txt.FCS	J7	7	48	M	Colon	Tubular adenocarcinoma	T3N0M0	2	IIA	Malignant	89.4	0	0	0	0	0	0	0	0	0.21	0.36	0	0	0.036	0.14	2.11	5.28
	P128	CO1002D 164_Scan1_Core[1,8,H]_[18724,52915]_cell_seg_data.txt.FCS	H8	28	70	F	Colon	Tubular adenocarcinoma with necrosis	T3N0M0	2	IIA	Malignant	82.2	0.36	0.64	0	0	0	0	0.36	0.64	0	0.051	0	0	0.026	0.051	0.2	0.54
	P129	CO1002D 164_Scan1_Core[1,8,I]_[20752,52995]_cell_seg_data.txt.FCS	I8	18	72	M	Colon	Tubular adenocarcinoma	T3N1M0	1	IIIB	Malignant	85.4	1.94	1.99	0	0	0	0.015	1.61	2.11	0.15	0.38	0	0	0	0.15	3.39	8.36
	P130	CO1002D 164_Scan1_Core[1,8,J]_[22740,52995]_cell_seg_data.txt.FCS	J8	8	70	M	Colon	Papillary adenocarcinoma	T3N0M0	1	IIA	Malignant	77.6	20.2	41.9	0	0.029	0.029	0.086	19.1	45.9	1.85	2.41	0	0	1.91	10.1	34.5	56.9
	P131	CO1002D 164_Scan1_Core[1,9,H]_[18684,54903]_cell_seg_data.txt.FCS	H9	29	45	M	Colon	Adenocarcinoma	T3N1M0	3	IIIB	Malignant	73.7	0	0.021	0	0	0	0.021	0.021	0.083	0.16	0.08	0	0	0.08	1.93	8.15	13.7
	P132	CO1002D 164_Scan1_Core[1,9,I]_[20712,55022]_cell_seg_data.txt.FCS	I9	19	77	M	Colon	Tubular adenocarcinoma	T3N0M0	1	IIA	Malignant	77.7	3.52	6.12	0.029	0.015	0.015	0.059	3.35	6.75	4.15	3.81	0	0	0	0.35	11.1	13
	P133	CO1002D 164_Scan1_Core[1,9,J]_[22660,55102]_cell_seg_data.txt.FCS	J9	9	58	M	Colon	Tubular adenocarcinoma	T3N0M0	2	IIA	Malignant	47.3	1.76	2.66	0	0	0	0.16	1.92	3.83	0.54	1.47	0	0	0.03	1.2	8.15	16.6
	P134	CO1002D 164_Scan1_Core[1,10,H]_[18604,56891]_cell_seg_data.txt.FCS	H10	30	65	F	Colon	Adenocarcinoma	T3N1M0	3	IIIB	Malignant	42.7	0	0	0	0	0	0	0.016	0.016	0	0	0	0	0	0	0.42	0.42
	P135	CO1002D 164_Scan1_Core[1,10,I]_[20592,56891]_cell_seg_data.txt.FCS	I10	20	71	M	Colon	Tubular adenocarcinoma	T3N1M0	1	IIIB	Malignant	47.8	2.97	18.3	0.051	0.61	0.051	0.77	3.28	39.8	1.45	3.54	0.03	0.12	1.66	15.4	21.3	49.8
	P136	CO1002D 164_Scan1_Core[1,10,J]_[22581,57050]_cell_seg_data.txt.FCS	J10	10	58	M	Colon	Tubular adenocarcinoma	T3N0M0	2	IIA	Malignant	32.4	0.82	0.87	0	0.017	0	0	1	1.03	0.31	0.94	0	0	0.052	0.63	2.2	8.91
	P137	CO1002D 164_Scan1_Core[1,11,A]_[4767,58681]_cell_seg_data.txt.FCS	-	0	42	M	Adrenal gland	Pheochromocytoma (tissue marker)		-		Malignant	0	0	0	0	0	0	0	0	0	0	0	0	0	0	0	0	0
	P138	CO1002D 164_Scan1_Core[1,1,F]_[14787,38879]_cell_seg_data.txt.FCS	F1	41	54	M	Lymph node	Metastatic adenocarcinoma from colon	-	3	-	Metastasis	66.1	0.45	1.14	0	0	0	0	0.57	2.56	0	0.27	0	0	0	0.27	0.53	1.6
	P139	CO1002D 164_Scan1_Core[1,2,F]_[14787,40867]_cell_seg_data.txt.FCS	F2	42	74	M	Lymph node	Metastatic adenocarcinoma from colon	-	2	-	Metastasis	95.6	2.54	1.82	0	0	0	0	2.03	1.91	0	2.04	0	0	0	0	4.08	6.12
	P140	CO1002D 164_Scan1_Core[1,3,F]_[14747,42895]_cell_seg_data.txt.FCS	F3	43	38	F	Lymph node	Metastatic adenocarcinoma from colon	-	3	-	Metastasis	87.6	0.41	1.51	0	0	0	0.11	0.38	1.94	0	0.43	0	0	0	0.87	2.16	6.93
	P141	CO1002D 164_Scan1_Core[1,4,F]_[14787,44883]_cell_seg_data.txt.FCS	F4	44	55	M	Lymph node	Metastatic adenocarcinoma from colon	-	2	-	Metastasis	85.8	0.14	0.041	0	0	0	0	0.095	0.041	0.48	0.48	0	0	0	0.16	2.87	3.51
	P142	CO1002D 164_Scan1_Core[1,5,F]_[14747,46871]_cell_seg_data.txt.FCS	F5	45	64	F	Lymph node	Metastatic adenocarcinoma from colon(necrosis)	-	*	-	Metastasis	65.4	0.14	0.86	0	0	0.024	0.19	0.33	1.41	0	0	0	0	0	1.27	1.27	10.1
	P143	CO1002D 164_Scan1_Core[1,7,G]_[16736,50887]_cell_seg_data.txt.FCS	G7	37	50	F	Lymph node	Metastatic adenocarcinoma from rectum	-	2	-	Metastasis	84	1.7	2.55	0	0	0	0.077	1.43	3.02	0.31	0.5	0	0	0.063	0.94	2.07	5.84
	P144	CO1002D 164_Scan1_Core[1,8,G]_[16775,52915]_cell_seg_data.txt.FCS	G8	38	71	M	Lymph node	Metastatic adenocarcinoma from colon	-	2	-	Metastasis	82.7	6.28	11.4	0.069	0.034	0	0.069	6.21	12.5	0.11	0.21	0	0	0	2.78	2.99	16.8
	P145	CO1002D 164_Scan1_Core[1,9,G]_[16736,54784]_cell_seg_data.txt.FCS	G9	39	49	F	Lymph node	Metastatic adenocarcinoma from colon	-	3	-	Metastasis	59.6	0.025	0	0	0	0	0	0.025	0	0.28	0.23	0	0	0	0	0.78	1.06
	P146	CO1002D 164_Scan1_Core[1,10,G]_[16656,56812]_cell_seg_data.txt.FCS	G10	40	64	M	Lymph node	Metastatic adenocarcinoma from colon	-	3	-	Metastasis	62	0	0	0	0	0	0	0	0.032	0	0	0	0	0	0	0	0.85
