# Supplementary material for: Exploring aryl hydrocarbon receptor expression and distribution in the tumor microenvironment, with a focus on immune cells, in various solid cancer types
Source: Front Immunol. 2024 Apr 12;15:1330228. doi: 10.3389/fimmu.2024.1330228 (PMC11045933; doi:10.3389/fimmu.2024.1330228)
Supplement: Supplementary file 5 [file Table_4.xlsx]

## Sheet: Table S4
		Table S4: Esophageal Cancer Sample Information
													Tumor nest/Epithelial									Stromal
	Patient Number	Sample	Pos	No	Age	Sex	Organ_AnatomicSite	Pathology_diagnosis	TNM	Grade	Stage	Type	PanCK+	PanCK_AhR_expression_Cytosol_total_cell	PanCK_AhR_expression_Nucleus_total_cell	CD3_AhR_expression_Cytosol_total_cell	CD3_AhR_expression_Nucleus_total_cell	CD68_AhR_expression_Cytosol_total_cell	CD68_AhR_expression_Nucleus_total_cell	Total_cell_AhR_expression_Cytosol	Total_cell_AhR_expression_Nucleus	CD3_AhR_expression_Cytosol_total_cell	CD3_AhR_expression_Nucleus_total_cell	Treg_AhR_expression_Cytosol_total_cell	Treg_AhR_expression_Nucleusl_total_cell	CD68_AhR_expression_Cytosol_total_cell	CD68_AhR_expression_Nucleus_total_cell	Total_cell_AhR_expression_Cytosol	Total_cell_AhR_expression_Nucleus
	P147	ES1922A 030-A4_1_[5451,41601]_cell_seg_data.txt.FCS	A4	180	64	M	Esophagus	Cancer adjacent esophagus tissue	-	-		AT	95.7	0.89	74.6	0	0.06	0	0.24	2.8	70.3	0.99	2.48	0	0	0.5	2.97	6.93	16.8
	P148	ES1922A 030-A6_1_[5423,44473]_cell_seg_data.txt.FCS	A6	182	61	M	Esophagus	Cancer adjacent esophagus tissue	-	-		AT	91.9	0.48	56.9	0.06	0.48	0	0.71	2.02	54.8	0.83	1.2	0.092	0.092	0.55	3.23	5.55	19.3
	P149	ES1922A 030-A8_1_[5689,47645]_cell_seg_data.txt.FCS	A8	184	59	M	Esophagus	Cancer adjacent esophagus tissue (smooth muscle)	-	-		AT	7.69	0	0	5.13	12.8	0	10.3	12.8	46.2	2.49	2.4	0.83	0.37	1.38	6.73	7.2	23
	P150	ES1922A 030-A10_1_[5660,50520]_cell_seg_data.txt.FCS	A10	186	57	M	Esophagus	Cancer adjacent esophagus tissue	-	-		AT	93.7	0	12.9	0	0	0	0.07	0.56	9.61	0.8	0.8	0	0	0	0.8	1.41	5.23
	P151	ES1922A 030-A12_1_[5529,53632]_cell_seg_data.txt.FCS	A12	188	64	M	Esophagus	Cancer adjacent esophagus tissue	-	-		AT	85.2	0.67	41.9	0	0	0	0.13	5.1	43.1	0.095	0.57	0	0	0.38	1.81	1.24	10.4
	P152	ES1922A 030-A14_1_[5734,56736]_cell_seg_data.txt.FCS	A14	190	67	F	Esophagus	Cancer adjacent esophagus tissue	-	-		AT	63.5	0.42	31.3	0.42	3.2	0.21	1.04	4.94	42.7	2.77	2.77	0	0	1.22	6.21	11.7	31.4
	P153	ES1922A 030-A16_1_[5965,59445]_cell_seg_data.txt.FCS	A16	192	47	M	Esophagus	Cancer adjacent esophagus tissue (smooth muscle)	-	-		AT	92	2.3	43.4	0.29	0	0	0.86	6.32	39.1	0.42	1.35	0	0	0.42	3.54	3.38	15.3
	P154	ES1922A 030-B2_1_[6789,38226]_cell_seg_data.txt.FCS	B2	162	65	M	Esophagus	Cancer adjacent esophagus tissue	-	-		AT	86.7	4.01	42.3	0	0	0.069	0.28	12	42.2	1.45	0.6	0.6	0	0.85	2.04	6.3	10.8
	P155	ES1922A 030-B4_1_[6926,41487]_cell_seg_data.txt.FCS	B4	164	55	M	Esophagus	Cancer adjacent esophagus tissue	-	-		AT	96.7	0.053	35.5	0	0	0	0.79	0.37	34.4	0	0	0	0	0	0	0	0
	P156	ES1922A 030-B8_1_[6987,47332]_cell_seg_data.txt.FCS	B8	168	73	F	Esophagus	Cancer adjacent esophagus tissue	-	-		AT	82.4	0.75	49.2	0.15	2.09	0	0.3	5.07	46.8	1.18	0.81	0	0	0.37	2.25	5.82	14
	P157	ES1922A 030-B10_1_[7142,50568]_cell_seg_data.txt.FCS	B10	170	70	M	Esophagus	Cancer adjacent esophagus tissue	-	-		AT	67.6	0.098	30	0.15	1.47	0	0.2	2.36	41	3.76	3.01	1.61	0.21	1.07	3.87	14	24.8
	P158	ES1922A 030-B12_1_[7017,53552]_cell_seg_data.txt.FCS	B12	172	53	M	Esophagus	Cancer adjacent esophagus tissue (skeletalmuscle)	-	-		AT	31.2	0.92	7.34	0	1.83	0	2.75	1.83	20.2	1.19	1.95	0.085	0.17	0.42	3.39	4.66	16.6
	P159	ES1922A 030-B14_1_[6994,56438]_cell_seg_data.txt.FCS	B14	174	67	M	Esophagus	Cancer adjacent esophagus tissue	-	-		AT	67.4	0.8	45.8	0	0.64	0.08	0.64	4.94	56.9	7	10	0	0	1	3	10	29
	P160	ES1922A 030-B16_1_[7491,59759]_cell_seg_data.txt.FCS	B16	176	69	M	Esophagus	Cancer adjacent esophagus tissue	-	-		AT	86.8	0	3.85	0	0	0	0.14	0.14	3.42	0	0	0	0	0	0	0	0
	P161	ES1922A 030-C2_1_[8282,38110]_cell_seg_data.txt.FCS	C2	146	70	F	Esophagus	Cancer adjacent esophagus tissue	-	-		AT	95	0.23	58	0.057	0.68	0.057	0.8	1.76	56.9	2.94	5.88	0	0	1.96	7.84	10.8	31.4
	P162	ES1922A 030-C4_1_[8450,41162]_cell_seg_data.txt.FCS	C4	148	74	M	Esophagus	Cancer adjacent esophagus tissue (fibrous tissue and blood vessels)	-	-		AT	53.7	0	4.88	0	2.44	1.22	4.88	2.44	24.4	1.16	1.93	0	0	0.9	4.38	7.86	20.6
	P163	ES1922A 030-C10_1_[8290,50542]_cell_seg_data.txt.FCS	C10	154	57	M	Esophagus	Cancer adjacent esophagus tissue	-	-		AT	61.9	0	11.8	0	0.13	0	0	0.58	14.5	0.19	0.19	0	0	0	2.26	0.57	7.55
	P164	ES1922A 030-C12_1_[8601,53264]_cell_seg_data.txt.FCS	C12	156	48	M	Esophagus	Cancer adjacent esophagus tissue	-	-		AT	75.6	1.32	42	0.13	1.95	0.25	0.69	5.15	53.8	5.6	10.7	1.07	1.6	4.27	9.33	24	43.5
	P165	ES1922A 030-C14_1_[8483,56467]_cell_seg_data.txt.FCS	C14	158	61	F	Esophagus	Cancer adjacent esophagus tissue	-	-		AT	74.6	1.67	55.7	0.11	1.4	0.11	0.39	12.9	71.6	3.89	4.71	1.06	1.06	2.59	8.13	17.1	38.9
	P166	ES1922A 030-C16_1_[8906,59573]_cell_seg_data.txt.FCS	C16	160	61	M	Esophagus	Cancer adjacent esophagus tissue	-	-		AT	54	0.15	7.31	0	0	0	0	0.45	7.56	0	0	0	0	0	0.35	0.69	5.19
	P167	ES1922A 030-D2_1_[9630,37929]_cell_seg_data.txt.FCS	D2	130	61	M	Esophagus	Cancer adjacent esophagus tissue	-	-		AT	79.1	1.39	37.6	0.28	2.68	0.37	3.61	5.74	39.2	0	0	0	0	0	10	10	30
	P168	ES1922A 030-D6_1_[9929,44364]_cell_seg_data.txt.FCS	D6	134	60	F	Esophagus	Cancer adjacent esophagus tissue	-	-		AT	77.5	1	44.6	0	1.12	0	0.33	4.29	50.9	1.27	2.54	0	0	1.02	3.81	6.85	20.6
	P169	ES1922A 030-D8_1_[10022,47422]_cell_seg_data.txt.FCS	D8	136	68	M	Esophagus	Cancer adjacent esophagus tissue	-	-		AT	83	0.3	20.2	0	0.12	0	0.059	0.77	16.9	0	0	0	0	0	0.28	0.28	2.48
	P170	ES1922A 030-E2_1_[11387,38139]_cell_seg_data.txt.FCS	E2	114	58	F	Esophagus	Cancer adjacent esophagus tissue	-	-		AT	78.9	0.19	24.6	0	0.29	0	0.14	0.91	27.3	0.21	0.21	0	0	0.21	1.5	1.5	7.26
	P171	ES1922A 030-E6_1_[11407,43948]_cell_seg_data.txt.FCS	E6	118	44	M	Esophagus	Cancer adjacent esophagus tissue	-	-		AT	82.7	0	12.1	0	0.5	0	0	0	12.9	0	0	0	0	0	0	7.69	15.4
	P172	ES1922A 030-E8_1_[11581,47408]_cell_seg_data.txt.FCS	E8	120	61	M	Esophagus	Cancer adjacent esophagus tissue	-	-		AT	92.4	3.66	65	0.16	1.11	0.32	1.11	12.7	65.5	0.69	1.55	0	0	1.03	4.3	4.64	11.2
	P173	ES1922A 030-E10_1_[11432,50409]_cell_seg_data.txt.FCS	E10	122	61	M	Esophagus	Cancer adjacent esophagus tissue	-	-		AT	68.2	0	4.77	0	0	0	0	0.21	3.92	0	0	0	0	0	0.25	0.25	3.93
	P174	ES1922A 030-E12_1_[11808,53467]_cell_seg_data.txt.FCS	E12	124	57	M	Esophagus	Cancer adjacent esophagus tissue (fibrous tissue and blood vessels)	-	-		AT	10	1.08	5.02	2.38	12	1.39	5.92	12.9	43.8	3.36	2.8	0.093	0.093	1.49	4.3	15.7	29.2
	P175	ES1922A 030-F2_1_[12911,38069]_cell_seg_data.txt.FCS	F2	98	63	M	Esophagus	Cancer adjacent esophagus tissue	-	-		AT	84.6	0.13	28.4	0	0	0	0	1.53	27.4	0.36	0.71	0.12	0	0	0.6	1.31	5.71
	P176	ES1922A 030-F4_1_[12925,40966]_cell_seg_data.txt.FCS	F4	100	65	M	Esophagus	Cancer adjacent esophagus tissue	-	-		AT	88.9	0.53	16.5	0.075	0.15	0	0	1.65	12.8	0.32	0.21	0	0	0	0.27	0.86	6.66
	P177	ES1922A 030-F6_1_[13101,44254]_cell_seg_data.txt.FCS	F6	102	71	M	Esophagus	Cancer adjacent esophagus tissue	-	-		AT	76.3	0.76	37.3	0	0	0	0.46	4.57	46	0.67	0.9	0	0	0.11	2.25	3.37	13.5
	P178	ES1922A 030-F8_1_[13016,47171]_cell_seg_data.txt.FCS	F8	104	78	M	Esophagus	Cancer adjacent esophagus tissue	-	-		AT	86.3	0.77	19.1	0	0.51	0.085	0.43	2.9	17.8	0	4.35	0	0	0	0	8.7	4.35
	P179	ES1922A 030-F10_1_[13203,50473]_cell_seg_data.txt.FCS	F10	106	53	M	Esophagus	Cancer adjacent esophagus tissue (skeletalmuscle)	-	-		AT	15.2	0	0.52	0	0	0.52	1.57	0.52	3.14	1.23	0.39	0	0	0.16	0.32	4.99	9.05
	P180	ES1922A 030-F14_1_[12997,56405]_cell_seg_data.txt.FCS	F14	110	63	M	Esophagus	Cancer adjacent esophagus tissue	-	-		AT	62.7	0.51	24.7	0	0.13	0	0.064	1.8	29.4	0.5	1.98	0	0	0	0.62	1.73	14.7
	P181	ES1922A 030-F16_1_[13420,59273]_cell_seg_data.txt.FCS	F16	112	63	M	Esophagus	Cancer adjacent esophagus tissue	-	-		AT	71.2	1.34	48.6	0.45	1.87	0.27	0.89	16.5	67.6	1.99	3.24	0.083	0	0.66	4.32	10.3	32.3
	P182	ES1922A 030-G2_1_[14582,37743]_cell_seg_data.txt.FCS	G2	82	69	M	Esophagus	Cancer adjacent esophagus tissue	-	-		AT	91.7	0.15	49.2	0	0.073	0	1.46	0.66	47	0	0	0	0	0	0	10	10
	P183	ES1922A 030-G4_1_[14496,40905]_cell_seg_data.txt.FCS	G4	84	57	M	Esophagus	Cancer adjacent esophagus tissue (glands tissue)	-	-		AT	72.2	0	1.42	0.079	0.079	0.079	0.32	0.32	1.81	1.43	0.45	0.089	0	0.54	0.98	6.6	10.2
	P184	ES1922A 030-G6_1_[14618,44141]_cell_seg_data.txt.FCS	G6	86	68	M	Esophagus	Cancer adjacent esophagus tissue	-	-		AT	76.1	0.92	67.9	0.77	3.83	0.51	5.82	6.48	84.4	22.6	32.3	0	0	6.45	6.45	61.3	77.4
	P185	ES1922A 030-G8_1_[14587,47117]_cell_seg_data.txt.FCS	G8	88	51	M	Esophagus	Cancer adjacent esophagus tissue	-	-		AT	0	0	0	0	0	0	20	0	80	0.39	0.65	0	0	0	0.19	1.36	6.16
	P186	ES1922A 030-G10_1_[14675,50272]_cell_seg_data.txt.FCS	G10	90	70	M	Esophagus	Cancer adjacent esophagus tissue	-	-		AT	77.1	1.12	29.7	0.21	0.42	0	0.14	3.51	32.1	1.69	0.32	0	0	0.21	0.95	3.48	12.5
	P187	ES1922A 030-G12_1_[14822,53302]_cell_seg_data.txt.FCS	G12	92	68	M	Esophagus	Cancer adjacent esophagus tissue	-	-		AT	33.4	0.058	2.65	0.23	0.52	0.12	0.98	0.92	9.78	2.29	3.02	0.06	0	1.57	5.31	16.5	40.3
	P188	ES1922A 030-G14_1_[14601,56290]_cell_seg_data.txt.FCS	G14	94	57	M	Esophagus	Cancer adjacent esophagus tissue	-	-		AT	78.7	9.45	55.9	0.091	0.45	0.18	0.64	27.5	69.5	6.16	5.5	0.55	0.66	3.3	3.96	21.8	31.7
	P189	ES1922A 030-G16_1_[14837,59235]_cell_seg_data.txt.FCS	G16	96	48	M	Esophagus	Cancer adjacent esophagus tissue	-	-		AT	84.1	0.23	24.8	0.046	0.65	0.092	0.74	1.71	23.6	2.9	4.59	0	0	1.33	6.4	14.5	47.7
	P190	ES1922A 030-H8_1_[16069,47122]_cell_seg_data.txt.FCS	H8	72	63	M	Esophagus	Cancer adjacent esophagus tissue	-	-		AT	62.6	0.2	23.3	0	0	0	0.1	1.82	36.1	0.69	1.93	0	0	0.14	1.1	2.9	14.6
	P191	ES1922A 030-H10_1_[16443,50303]_cell_seg_data.txt.FCS	H10	74	68	M	Esophagus	Cancer adjacent esophagus tissue	-	-		AT	86.4	0	19.6	0	0.32	0	0.24	0.79	16.1	3.11	3.03	0	0	0.084	0.67	6.39	15
	P192	ES1922A 030-H12_1_[16338,53325]_cell_seg_data.txt.FCS	H12	76	50	F	Esophagus	Cancer adjacent esophagus tissue	-	-		AT	78.3	0.33	27.2	0	0.066	0	0.066	1.32	26.2	0	0.18	0	0	0	0.18	0.18	3.06
	P193	ES1922A 030-H14_1_[16172,56428]_cell_seg_data.txt.FCS	H14	78	72	M	Esophagus	Cancer adjacent esophagus tissue (glands tissue and smooth muscle)	-	-		AT	74.3	0	8.07	0	0	0	0	1.08	10.4	0.26	0.13	0	0	0	0.19	1.03	3.94
	P194	ES1922A 030-I4_1_[17479,40991]_cell_seg_data.txt.FCS	I4	52	63	M	Esophagus	Cancer adjacent esophagus tissue	-	-		AT	78.7	1.06	60.4	0.35	1.98	0.21	1.77	8.62	67.3	3.76	6.8	0.14	0.29	3.11	8.6	17.9	38.5
	P195	ES1922A 030-I6_1_[17423,44350]_cell_seg_data.txt.FCS	I6	54	68	F	Esophagus	Cancer adjacent esophagus tissue	-	-		AT	90.4	3.55	62.6	0.12	2.35	0.3	1.26	10.6	64	1.15	4.4	0	0	1.15	3.82	9.75	25.6
	P196	ES1922A 030-I8_1_[17683,47188]_cell_seg_data.txt.FCS	I8	56	68	F	Esophagus	Cancer adjacent esophagus tissue	-	-		AT	84.6	1.53	44.8	0	1.63	0	0.38	8.52	48.9	3.04	2.9	0.74	0.074	0.074	1.19	6.24	14
	P197	ES1922A 030-I10_1_[17666,50409]_cell_seg_data.txt.FCS	I10	58	58	M	Esophagus	Cancer adjacent esophagus tissue	-	-		AT	82.9	0.4	60	0	1.3	0.1	0.3	3.4	68.9	2.7	4.93	0.34	0.27	0.88	4.99	10.8	28.7
	P198	ES1922A 030-I16_1_[17815,59148]_cell_seg_data.txt.FCS	I16	64	61	F	Esophagus	Cancer adjacent esophagus tissue	-	-		AT	76.2	0.47	42.2	0.067	0.74	0	0.13	3.16	52.3	1.39	1.8	0.21	0.069	0.14	0.28	4.23	10.7
	P199	ES1922A 030-J2_1_[18956,37985]_cell_seg_data.txt.FCS	J2	34	68	F	Esophagus	Cancer adjacent esophagus tissue	-	-		AT	81.3	4.07	66.6	0.45	2.87	0.075	1.21	18.6	71.3	1.92	4.99	0.19	0.19	1.15	2.69	12.1	22.6
	P200	ES1922A 030-J4_1_[18904,40953]_cell_seg_data.txt.FCS	J4	36	49	M	Esophagus	Cancer adjacent esophagus tissue	-	-		AT	85.1	0.24	25.7	0	0.06	0	0	1.55	22.4	0	0.17	0	0	0	0.25	0.58	5.12
	P201	ES1922A 030-J6_1_[19080,44213]_cell_seg_data.txt.FCS	J6	38	61	M	Esophagus	Cancer adjacent esophagus tissue	-	-		AT	87.5	1.96	65.7	0.085	0.6	0.085	1.54	7.68	67.9	0.57	0.46	0	0	0.11	3.55	3.55	15.5
	P202	ES1922A 030-J8_1_[19083,47002]_cell_seg_data.txt.FCS	J8	40	69	F	Esophagus	Cancer adjacent esophagus tissue	-	-		AT	82.9	0	9.52	0	0	0	0.14	0.48	7.75	1.09	0.17	0	0	0.17	0.42	4.71	13.5
	P203	ES1922A 030-J10_1_[19116,50052]_cell_seg_data.txt.FCS	J10	42	49	M	Esophagus	Cancer adjacent esophagus tissue	-	-		AT	94.8	0.21	14.7	0	0	0	0.21	0.43	10.9	0	0	0	0	0	0	0	18.2
	P204	ES1922A 030-J12_1_[19350,53378]_cell_seg_data.txt.FCS	J12	44	68	M	Esophagus	Cancer adjacent esophagus tissue (smooth muscle)	-	-		AT	14.5	0	1.61	0	1.61	1.61	4.84	12.9	35.5	2.14	1.81	0.082	0	1.07	3.7	10	21.4
	P205	ES1922A 030-J14_1_[19202,56062]_cell_seg_data.txt.FCS	J14	46	66	M	Esophagus	Cancer adjacent esophagus tissue	-	-		AT	81.8	4.71	66.6	0	0.14	0.07	0.49	15.9	76.3	3.28	2.73	0.14	0	1.23	3.96	15	30.6
	P206	ES1922A 030-J16_1_[19308,59079]_cell_seg_data.txt.FCS	J16	48	53	M	Esophagus	Cancer adjacent esophagus tissue		-		AT	73.5	4.67	52.3	0.11	0.46	0.46	1.59	24.1	69.9	5.76	8.15	0.24	0.24	2.64	4.32	27.3	39.3
	P207	ES1922A 030-K2_1_[20449,37939]_cell_seg_data.txt.FCS	K2	18	67	M	Esophagus	Cancer adjacent esophagus tissue	-	-		AT	86.7	0.24	39.3	0	0.061	0	0.24	2.02	39.1	1.26	0.63	0.34	0	0.29	0.57	4.02	8.84
	P208	ES1922A 030-K4_1_[20643,40997]_cell_seg_data.txt.FCS	K4	20	71	F	Esophagus	Cancer adjacent esophagus tissue	-	-		AT	83.4	1.68	44.4	0.18	1.33	0	0.71	6.72	43.2	0.59	0.98	0	0	0.2	1.86	2.64	10.7
	P209	ES1922A 030-K6_1_[20670,44127]_cell_seg_data.txt.FCS	K6	22	69	M	Esophagus	Cancer adjacent esophagus tissue (smooth muscle)	-	-		AT	89	1.6	51.9	0	0	0.23	3.2	5.94	50.8	1.28	0.64	0.27	0	0.091	1.09	4.55	10.8
	P210	ES1922A 030-K10_1_[20701,49948]_cell_seg_data.txt.FCS	K10	26	44	M	Esophagus	Cancer adjacent esophagus tissue (fibrous tissue and smooth muscle)	-	-		AT	20.9	0	6.96	0	0	0	1.74	0.87	14.8	0.65	0	0	0	0	0.33	10.1	11.4
	P211	ES1922A 030-K14_1_[19202,56062]_cell_seg_data.txt.FCS	K14	30	54	F	Esophagus	Cancer adjacent esophagus tissue (smooth muscle)	-	-		AT	83.9	4.4	67.6	0	0	0.07	0.35	15.4	76.1	3.05	2.77	0.14	0	1.52	4.99	14.1	30.3
	P212	ES1922A 030-K16_1_[20629,59119]_cell_seg_data.txt.FCS	K16	32	60	M	Esophagus	Cancer adjacent esophagus tissue	-	-		AT	72.1	1.28	33.2	0	0	0.076	0.68	11	43.1	4.98	1.93	0.062	0	1.31	3.36	18.1	24.7
	P213	ES1922A 030-L2_1_[21938,38029]_cell_seg_data.txt.FCS	L2	2	58	M	Esophagus	Cancer adjacent esophagus tissue	-	-		AT	75.4	0.7	42.7	0	0.47	0.8	3	5.34	44	2.27	1.48	0.087	0	0.7	2.97	11.9	20.6
	P214	ES1922A 030-L4_1_[21877,41007]_cell_seg_data.txt.FCS	L4	4	68	M	Esophagus	Cancer adjacent esophagus tissue	-	-		AT	64.5	5.78	38.3	0.62	2.34	2.81	5.94	19.4	49.5	1.66	1.18	0.053	0	1.12	4.01	9.84	18.6
	P215	ES1922A 030-L8_1_[22082,47126]_cell_seg_data.txt.FCS	L8	8	66	F	Esophagus	Cancer adjacent esophagus tissue	-	-		AT	92.7	6.42	79.9	0	0.2	0.59	2.17	26.4	80.7	5.78	2.73	0.052	0.052	1.55	2.99	33.8	28.5
	P216	ES1922A 030-L14_1_[20866,56215]_cell_seg_data.txt.FCS	L14	14	66	M	Esophagus	Cancer adjacent esophagus tissue	-	-		AT	10.3	0	2.56	0	0	0	0	0	1.92	0.51	0.28	0.18	0	0.046	0.57	2.14	8.13
	P217	ES1922A 030-L16_1_[22047,59315]_cell_seg_data.txt.FCS	L16	16	55	M	Esophagus	Cancer adjacent esophagus tissue	-	-		AT	21.2	0	0	0	0.14	0	0.072	1.51	25.6	0.73	0.18	0	0	0	0.091	3.84	6.49
	P218	ES1922A 030-A2_1_[5384,38173]_cell_seg_data.txt.FCS	A2	178	68	M	Esophagus	Adjacent normal esophagus tissue (smooth muscle)	-	-		NAT	68.4	0.14	18.5	0	0	0	0.67	0.22	28.5	0.62	0.35	0.089	0	0.089	1.15	2.3	7.89
	P219	ES1922A 030-B6_1_[7031,44464]_cell_seg_data.txt.FCS	B6	166	56	F	Esophagus	Adjacent normal esophagus tissue (glands tissue)	-	-		NAT	53.7	0	28.5	0	0.92	1.23	3.37	3.99	9.2	1.23	1.34	0.45	0.11	3.14	6.72	10.3	17.8
	P220	ES1922A 030-C6_1_[8487,44507]_cell_seg_data.txt.FCS	C6	150	54	M	Esophagus	Adjacent normal esophagus tissue	-	-		NAT	54	0	1.23	0	0.16	0.16	0.56	8.79	61.6	4.09	2.76	1.44	0.48	4.33	6.85	36.1	46.8
	P221	ES1922A 030-C8_1_[8549,47377]_cell_seg_data.txt.FCS	C8	152	64	M	Esophagus	Adjacent normal esophagus tissue	-	-		NAT	71.1	1.94	48	0	0	0	0	7.47	38.2	2.02	0.16	1.56	0	0	0.078	5.37	6.78
	P222	ES1922A 030-D4_1_[9917,41293]_cell_seg_data.txt.FCS	D4	132	52	M	Esophagus	Adjacent normal esophagus tissue	-	-		NAT	91.7	0.41	43.2	0.057	0.23	0.28	0.85	13.3	69.5	5.2	7.89	0.17	0.34	1.01	4.87	14.6	36.7
	P223	ES1922A 030-D10_1_[10065,50387]_cell_seg_data.txt.FCS	D10	138	43	F	Esophagus	Adjacent normal esophagus tissue	-	-		NAT	91.4	2.68	69.1	0	0.18	0	0	2.02	46.6	1.64	1.74	0.72	0	0.2	1.02	4.61	9.43
	P224	ES1922A 030-D12_1_[9979,53120]_cell_seg_data.txt.FCS	D12	140	59	M	Esophagus	Adjacent normal esophagus tissue	-	-		NAT	69.5	0.26	36	0	0	0.17	1.13	0.96	20.8	0	0.13	0	0	0.13	0.13	0.53	6.25
	P225	ES1922A 030-D14_1_[10240,56425]_cell_seg_data.txt.FCS	D14	142	55	M	Esophagus	Adjacent normal esophagus tissue	-	-		NAT	84.1	0.11	23.2	0	0.37	0	0	1.67	47.2	0.72	2.16	0	0	0	0	1.44	30.2
	P226	ES1922A 030-D16_1_[10460,59532]_cell_seg_data.txt.FCS	D16	144	68	M	Esophagus	Adjacent normal esophagus tissue	-	-		NAT	51.7	0.26	28.2	0.076	0.76	0.038	0.076	5.51	46.2	1.94	1.65	0.65	0.072	0	0.22	5.11	12.9
	P227	ES1922A 030-E4_1_[11550,41106]_cell_seg_data.txt.FCS	E4	116	50	M	Esophagus	Adjacent normal esophagus tissue	-	-		NAT	52.9	1.17	26.1	0.15	2.63	0.073	0.51	11.4	64.2	0.9	1.98	0	0	1.26	5.04	4.32	12.9
	P228	ES1922A 030-E14_1_[11836,56431]_cell_seg_data.txt.FCS	E14	126	60	M	Esophagus	Adjacent normal esophagus tissue	-	-		NAT	84.1	3.36	60	0.077	1.3	0.077	0.15	5.99	45.4	6.28	11.6	0.5	0.5	0.75	1.26	15.1	33.7
	P229	ES1922A 030-E16_1_[11754,59634]_cell_seg_data.txt.FCS	E16	128	58	M	Esophagus	Adjacent normal esophagus tissue (fibrous tissue and blood vessels)	-	-		NAT	70.6	1.53	35.5	0.67	1.34	0	0.67	14.8	56.4	5.63	7.91	0	0	1.67	3.8	23.8	50.9
	P230	ES1922A 030-F12_1_[13278,53426]_cell_seg_data.txt.FCS	F12	108	57	M	Esophagus	Adjacent normal esophagus tissue	-	-		NAT	85.9	2.68	50.3	0.15	0.77	0	0.52	5	47	1.7	2.18	0.081	0.081	0.4	2.18	7.11	22.7
	P231	ES1922A 030-H2_1_[15537,37969]_cell_seg_data.txt.FCS	H2	66	54	M	Esophagus	Adjacent normal esophagus tissue	-	-		NAT	69.2	1.08	34	0.18	1.32	1.15	1.15	12.6	59.3	4.17	4.17	0	0	16.7	25	50	62.5
	P232	ES1922A 030-H4_1_[15874,40861]_cell_seg_data.txt.FCS	H4	68	45	M	Esophagus	Adjacent normal esophagus tissue (smooth muscle)	-	-		NAT	93.4	3.18	58.4	2.03	5.08	6.6	9.14	29.9	58.4	1.04	1.42	0.26	0.26	1.81	3.5	8.29	14.5
	P233	ES1922A 030-H6_1_[16104,44237]_cell_seg_data.txt.FCS	H6	70	75	M	Esophagus	Adjacent normal esophagus tissue (blood vessels and smooth muscle)	-	-		NAT	7.11	5.58	6.6	0	0	15.2	27.3	24.2	42.4	2.31	0.73	0	0	1.22	3.78	7.67	16.9
	P234	ES1922A 030-H16_1_[16361,59265]_cell_seg_data.txt.FCS	H16	80	53	F	Esophagus	Adjacent normal esophagus tissue	-	-		NAT	6.06	0	3.03	0	0.25	0	0	24.6	59.1	1.2	1.42	0	0	0.11	0.76	6.43	13.4
	P235	ES1922A 030-I2_1_[17431,37958]_cell_seg_data.txt.FCS	I2	50	58	F	Esophagus	Adjacent normal esophagus tissue (smooth muscle)	-	-		NAT	86.2	8.62	60.3	0	0	5.16	19.9	13.8	47.7	1.77	1.62	0.05	0.05	1.41	4.34	14.1	18.9
	P236	ES1922A 030-I12_1_[17611,53463]_cell_seg_data.txt.FCS	I12	60	60	M	Esophagus	Adjacent normal esophagus tissue (smooth muscle)	-	-		NAT	1.72	0.25	1.23	0	2.08	0	4.17	27.1	60.4	0.2	0.3	0	0	0.3	1.2	1.39	7.07
	P237	ES1922A 030-I14_1_[17660,56337]_cell_seg_data.txt.FCS	I14	62	70	M	Esophagus	Adjacent normal esophagus tissue (smooth muscle)	-	-		NAT	87.5	12.5	58.3	12.1	66.7	0	0	39.4	69.7	5.45	0.41	4.55	0	0.081	0.081	10.8	15.3
	P238	ES1922A 030-K8_1_[20759,47191]_cell_seg_data.txt.FCS	K8	24	68	M	Esophagus	Adjacent normal esophagus tissue	-	-		NAT	0	0	0	0	0.26	0.044	1.13	0.83	20.6	0.46	0.93	0	0	0.13	1.19	3.58	17
	P239	ES1922A 030-K12_1_[20670,53188]_cell_seg_data.txt.FCS	K12	28	63	F	Esophagus	Adjacent normal esophagus tissue (smooth muscle)	-	-		NAT	87.7	0	23.8	70.8	99.3	0	0	91.9	99.3	3.58	0.74	0	0	0.2	0.54	13	14.3
	P240	ES1922A 030-L6_1_[22069,44207]_cell_seg_data.txt.FCS	L6	6	52	M	Esophagus	Adjacent normal esophagus tissue	-	-		NAT	0	0	0	0	1	0.4	3.79	3.66	53.3	3.05	2.44	1.02	0	0.61	5.29	10.9	28.3
	P241	ES1922A 030-L10_1_[22166,50258]_cell_seg_data.txt.FCS	L10	10	72	M	Esophagus	Adjacent normal esophagus tissue (cardia tissue)	-	-		NAT	80.1	0.93	48.4	0	0.39	0	0.39	1.36	5.45	2	1.93	0.77	0.13	0.58	2.45	7.93	15
	P242	ES1922A 030-L12_1_[22166,53088]_cell_seg_data.txt.FCS	L12	12	67	M	Esophagus	Adjacent normal esophagus tissue	-	-		NAT	86	0.39	4.67	0	0	0	0.18	2.21	23.8	0.24	0	0	0	0	0.28	0.71	2.74
	P243	ES1922A 030-A1_1_[5329,36866]_cell_seg_data.txt.FCS	A1	177	68	M	Esophagus	Squamous cell carcinoma	T3N0M0	3		Malignant	95.1	0.71	29.4	0.25	0.74	0.38	1.42	6.65	37.8	2.72	1.36	0.57	0.11	3.97	5.1	25.7	34.8
	P244	ES1922A 030-A3_1_[5368,39876]_cell_seg_data.txt.FCS	A3	179	64	M	Esophagus	Squamous cell carcinoma	T3N0M0	3		Malignant	74.2	0.3	36.6	0	0	0.25	0.89	30.1	81.9	0	0.34	0	0	3.05	6.78	5.42	19.7
	P245	ES1922A 030-A5_1_[5442,42855]_cell_seg_data.txt.FCS	A5	181	61	M	Esophagus	Squamous cell carcinoma	T3N1M0	3		Malignant	95.5	7.32	83.9	0.16	0.93	1.86	9.13	16	85.8	4.28	5.99	0.86	0.51	4.45	10.6	34.9	63.4
	P246	ES1922A 030-A7_1_[5460,45766]_cell_seg_data.txt.FCS	A7	183	59	M	Esophagus	Squamous cell carcinoma	T3N0M0	3		Malignant	79	3.78	72.7	0.37	1.03	4.23	14.7	42.1	88.6	2.61	4.66	0	0.079	4.5	10.7	28.1	54.7
	P247	ES1922A 030-A9_1_[5473,48899]_cell_seg_data.txt.FCS	A9	185	57	M	Esophagus	Squamous cell carcinoma	T2N0M0	3		Malignant	74.2	13.8	70	0.16	7.9	2.27	13.8	11.4	75	6.45	10.1	0.75	1.22	4.87	13.9	36.9	69.5
	P248	ES1922A 030-A11_1_[5597,51940]_cell_seg_data.txt.FCS	A11	187	64	M	Esophagus	Squamous cell carcinoma	T3N0M0	3		Malignant	50.2	0.94	40.9	0	0.43	0.43	3.57	16.8	84.3	2.83	4.9	0.068	0.068	1.5	11.3	18.4	64.7
	P249	ES1922A 030-A13_1_[5552,55018]_cell_seg_data.txt.FCS	A13	189	67	F	Esophagus	Squamous cell carcinoma	T2N0M0	3		Malignant	84.9	3.57	76	0.32	7.83	0.14	3.24	9.1	84.9	2.19	4.62	0.24	0.49	2.84	8.52	29.8	74.4
	P250	ES1922A 030-A15_1_[5828,57912]_cell_seg_data.txt.FCS	A15	191	47	M	Esophagus	Squamous cell carcinoma	T2N0M0	3		Malignant	79.2	1.8	71.6	0.061	0.18	0.12	0.85	2	15.1	0.34	0.55	0	0	0.14	1.57	2.04	15.3
	P251	ES1922A 030-B1_2_[6764,36733]_cell_seg_data.txt.FCS	B1	161	65	M	Esophagus	Squamous cell carcinoma	T3N0M0	3		Malignant	86.5	0.12	19.7	0	0	0.13	0.7	1.05	5.87	1.36	0.16	0	0	0.52	0.42	10.7	9.82
	P252	ES1922A 030-B3_1_[6817,39846]_cell_seg_data.txt.FCS	B3	163	55	M	Esophagus	Squamous cell carcinoma	T2N0M0	3		Malignant	74.3	0.11	7.86	0	0.32	0	0.32	0.2	1.38	0.21	0.32	0	0	0.43	1.61	2.68	12.4
	P253	ES1922A 030-B5_1_[7050,42843]_cell_seg_data.txt.FCS	B5	165	56	F	Esophagus	Squamous cell carcinoma	T3N0M0	3		Malignant	30.1	0	0.41	4.24	6.13	8.96	10.4	91.7	99.2	18.3	18.3	2.5	1.25	24.6	27.5	70.8	85.4
	P254	ES1922A 030-B7_1_[7023,45807]_cell_seg_data.txt.FCS	B7	167	73	F	Esophagus	Squamous cell carcinoma	T3N0M0	3		Malignant	28.9	17.8	28.7	0.12	0.12	0.062	0.19	0.37	1.6	3.04	0.45	0	0	1.04	0.62	22.8	14.9
	P255	ES1922A 030-B9_1_[6992,48881]_cell_seg_data.txt.FCS	B9	169	70	M	Esophagus	Squamous cell carcinoma	T3N0M0	3		Malignant	69.3	0	0.37	0.12	1.25	0.43	7.79	4.95	72.7	7.88	11.9	0.3	0.45	5.65	11.9	58.2	85.6
	P256	ES1922A 030-B11_1_[7003,51917]_cell_seg_data.txt.FCS	B11	171	53	M	Esophagus	Squamous cell carcinoma	T3N1M0	3		Malignant	85.4	0.84	66.5	0.089	1.29	0.27	3.56	1.73	47.1	0.38	0.51	0	0	0.63	4.63	5.46	28.1
	P257	ES1922A 030-B13_1_[6984,54969]_cell_seg_data.txt.FCS	B13	173	67	M	Esophagus	Squamous cell carcinoma	T2N0M0	3		Malignant	38.6	0.089	23.9	0.46	10.3	0.15	2.05	3.14	34.8	6.77	8.84	0.088	0.044	2.46	6.55	33.8	70.6
	P258	ES1922A 030-B15_1_[7206,58197]_cell_seg_data.txt.FCS	B15	175	69	M	Esophagus	Squamous cell carcinoma	T3N0M0	3		Malignant	38.1	0.025	10.7	0	0	0	0	0	0	0	0	0	0	0	0	0	0
	P259	ES1922A 030-C1_1_[8314,36685]_cell_seg_data.txt.FCS	C1	145	70	F	Esophagus	Squamous cell carcinoma	T3N0M0	3		Malignant	74.8	0	0	0.074	0.59	0.22	1.47	13.6	61.5	1.68	0.37	0.061	0.031	1.01	2.42	12.5	20.9
	P260	ES1922A 030-C3_1_[8314,39793]_cell_seg_data.txt.FCS	C3	147	74	M	Esophagus	Squamous cell carcinoma	T2N0M0	3		Malignant	85.5	3.61	64.9	0	0.018	0.018	0.14	3.44	30.5	0.16	0.33	0	0	0	0.99	2.13	11.8
	P261	ES1922A 030-C5_1_[8436,42878]_cell_seg_data.txt.FCS	C5	149	54	M	Esophagus	Squamous cell carcinoma	T2N0M0	3		Malignant	96.2	0.57	38.3	0	0.11	1.23	5.72	25.4	71.7	2.13	3.54	0.048	0	2.47	10.4	17.9	60.6
	P262	ES1922A 030-C7_1_[8425,45912]_cell_seg_data.txt.FCS	C7	151	64	M	Esophagus	Squamous cell carcinoma	T3N1M0	2		Malignant	85.7	7.3	65.7	0	0	0.77	9.45	11.3	61.2	0.19	0	0	0	0.26	1.15	2.82	11.5
	P263	ES1922A 030-C9_1_[8492,48920]_cell_seg_data.txt.FCS	C9	153	57	M	Esophagus	Squamous cell carcinoma	T3N1M0	2		Malignant	78	1.3	58.3	0.053	0	0.053	0.32	1.28	18.6	0.98	0.6	0	0.029	0.23	1.52	5.45	16.7
	P264	ES1922A 030-C11_1_[8339,52140]_cell_seg_data.txt.FCS	C11	155	48	M	Esophagus	Squamous cell carcinoma	T3N0M0	3		Malignant	91.4	0.27	23.7	0.54	4.15	1.14	6.74	15.9	70.1	4.69	8.05	0.75	0.85	2.08	5.76	17.4	43.4
	P265	ES1922A 030-C13_1_[8658,54975]_cell_seg_data.txt.FCS	C13	157	61	F	Esophagus	Squamous cell carcinoma	T3N0M0	3		Malignant	76.2	3.01	60.9	0.094	0.28	0.42	2.54	17.7	91.8	3.85	7.6	0.3	0.2	2.94	12.6	32.7	78.7
	P266	ES1922A 030-C15_1_[8831,58146]_cell_seg_data.txt.FCS	C15	159	61	M	Esophagus	Squamous cell carcinoma	T3N1M0	3		Malignant	92.6	4.99	87.6	0	0	0	0.028	0.056	0.39	0	0	0	0	0	0.071	0.57	2.22
	P267	ES1922A 030-D1_1_[9757,36627]_cell_seg_data.txt.FCS	D1	129	61	M	Esophagus	Squamous cell carcinoma	T3N0M0	2		Malignant	70.1	0	0.39	0.12	2.91	0.44	9.26	1.94	44.8	4.12	6.53	0	0	2.58	6.7	19.4	49.1
	P268	ES1922A 030-D3_1_[9836,39701]_cell_seg_data.txt.FCS	D3	131	52	M	Esophagus	Squamous cell carcinoma	T3N1M0	2		Malignant	41.9	0.16	24.4	0.094	0.66	0.47	3.95	0.85	13.4	1.13	3.4	0	0.095	1.56	6.76	10.6	39.2
	P269	ES1922A 030-D5_1_[9962,42588]_cell_seg_data.txt.FCS	D5	133	60	F	Esophagus	Squamous cell carcinoma	T3N1M0	2		Malignant	67.4	0	2.92	0	0.3	0.79	5.35	0.79	8.52	0.37	1.19	0	0	1.01	4.68	5.05	20.9
	P270	ES1922A 030-D7_1_[10021,45808]_cell_seg_data.txt.FCS	D7	135	68	M	Esophagus	Squamous cell carcinoma	T3N0M0	1		Malignant	77	0	0.3	0	0.45	0.057	1.25	0.23	6.59	0.14	0.29	0	0	0.14	1.01	2.45	7.65
	P271	ES1922A 030-D9_1_[10031,48879]_cell_seg_data.txt.FCS	D9	137	43	F	Esophagus	Squamous cell carcinoma	T3N1M0	2		Malignant	26.4	0	2.39	0.055	2.1	0.55	4.1	7.42	69.5	4.88	7.41	0.83	0.78	3.02	9.27	25.7	57.7
	P272	ES1922A 030-D11_1_[9987,51834]_cell_seg_data.txt.FCS	D11	139	59	M	Esophagus	Squamous cell carcinoma	T3N1M0	3		Malignant	80.3	1.11	64.3	0	0.069	0	0.14	0.069	1.24	0.23	0.46	0	0	0.23	1.37	2.35	11.2
	P273	ES1922A 030-D13_1_[10112,55033]_cell_seg_data.txt.FCS	D13	141	55	M	Esophagus	Squamous cell carcinoma	T3N1M0	3		Malignant	54.5	0	1.17	0	0.073	0	0.32	2.48	17.5	0.59	0.15	0.15	0	0.15	1.03	5.74	9.12
	P274	ES1922A 030-D15_1_[10262,58158]_cell_seg_data.txt.FCS	D15	143	68	M	Esophagus	Squamous cell carcinoma (esophagus tissue)	T3N0M0	1		Malignant	72.2	0.15	21.5	0.31	1.85	0.15	2.93	3.62	46.1	4	6.14	0.97	0.49	1.56	4.48	14.3	39.4
	P275	ES1922A 030-E1_1_[11387,36485]_cell_seg_data.txt.FCS	E1	113	58	F	Esophagus	Squamous cell carcinoma	T3N1M0	1		Malignant	87.7	0.62	47.2	0	0.49	0.088	4.2	1.06	23.7	0	0.39	0	0	2.33	7	3.89	30.7
	P276	ES1922A 030-E3_1_[11432,39687]_cell_seg_data.txt.FCS	E3	115	50	M	Esophagus	Squamous cell carcinoma	T2N0M0	2		Malignant	54.8	0.22	19.7	2.79	6.37	10.4	29.9	31.9	74.5	1.25	2.23	0.054	0.11	1.85	3.64	9.73	17.3
	P277	ES1922A 030-E5_1_[11374,42653]_cell_seg_data.txt.FCS	E5	117	44	M	Esophagus	Squamous cell carcinoma	T3N1M0	1		Malignant	1.2	0.8	0.8	0	0.46	0.46	3.77	7.16	78.6	0.87	2.02	0	0	2.31	8.38	13.9	54.6
	P278	ES1922A 030-E7_1_[11361,45747]_cell_seg_data.txt.FCS	E7	119	61	M	Esophagus	Squamous cell carcinoma	T3N1M0	2		Malignant	85.6	1.03	70.3	0.07	1.6	0.7	3.91	20	74.7	5.52	8.53	0.2	0.24	6.2	16.1	29.8	61.5
	P279	ES1922A 030-E9_1_[11583,48828]_cell_seg_data.txt.FCS	E9	121	61	M	Esophagus	Squamous cell carcinoma	T3N1M0	1		Malignant	78.3	4.6	62.7	0	0	0	0	0.24	1.56	0	0	0	0	0	0.78	1.56	5.47
	P280	ES1922A 030-E11_1_[11453,51844]_cell_seg_data.txt.FCS	E11	123	57	M	Esophagus	Squamous cell carcinoma	T3N1M0	2		Malignant	74.5	0	2.34	0	0.18	0.35	2.71	3.68	68.5	2.99	5.25	0.056	0.11	1.3	8.07	16.1	56.9
	P281	ES1922A 030-E13_1_[11658,55018]_cell_seg_data.txt.FCS	E13	125	60	M	Esophagus	Squamous cell carcinoma	T3N0M0	1		Malignant	84.9	0.7	64.4	0.05	1.41	0.35	3.87	2.81	49.9	0.8	1.61	0	0	1.44	4.33	14.1	42.2
	P282	ES1922A 030-E15_1_[11682,58128]_cell_seg_data.txt.FCS	E15	127	58	M	Esophagus	Squamous cell carcinoma with necrosis	T3N0M0	2		Malignant	45	0.2	25.3	0.65	4.44	1.37	4.96	14.7	71	1.91	3.03	0.34	0.67	6.17	15.8	33.3	73.8
	P283	ES1922A 030-F1_1_[12887,36505]_cell_seg_data.txt.FCS	F1	97	63	M	Esophagus	Squamous cell carcinoma	T3N1M0	2		Malignant	17.5	1.83	15.1	0.042	0.21	0.42	6.85	1.55	21.6	0.32	0.065	0	0	0.45	0.9	2.91	8.91
	P284	ES1922A 030-F3_1_[12937,39628]_cell_seg_data.txt.FCS	F3	99	65	M	Esophagus	Squamous cell carcinoma	T3N0M0	2		Malignant	44.7	0.21	17.4	0	0	0.023	0.7	1.3	20.1	0.55	0.55	0	0	0.18	0.73	2.74	12.2
	P285	ES1922A 030-F5_1_[12917,42576]_cell_seg_data.txt.FCS	F5	101	71	M	Esophagus	Squamous cell carcinoma	T3N1M0	2		Malignant	90.4	0.23	27.5	0	0.44	0.25	6.43	0.57	15.6	0.46	0.18	0	0	1.46	6.67	6.58	28.1
	P286	ES1922A 030-F7_1_[12915,45685]_cell_seg_data.txt.FCS	F7	103	78	M	Esophagus	Squamous cell carcinoma	T3N0M0	2		Malignant	12.5	0.032	4.02	0.33	2.14	0.13	1.87	12.3	72.2	1.67	4.36	0.13	0.32	1.41	9.56	12	49.2
	P287	ES1922A 030-F9_1_[12993,48707]_cell_seg_data.txt.FCS	F9	105	53	M	Esophagus	Squamous cell carcinoma	T3N1M0	2		Malignant	80.7	3.94	66.2	0	1.42	0.2	1.97	2.26	25.4	1.78	4.63	0	0.18	2.67	6.58	13	41.8
	P288	ES1922A 030-F11_1_[13024,51857]_cell_seg_data.txt.FCS	F11	107	57	M	Esophagus	Squamous cell carcinoma	T3N0M0	2		Malignant	55.5	0.55	23.6	0.4	3.64	0.13	4.03	12.9	77.9	0.93	2.78	0.26	0.41	0.72	4.99	6.02	33.9
	P289	ES1922A 030-F13_1_[13138,55042]_cell_seg_data.txt.FCS	F13	109	63	M	Esophagus	Squamous cell carcinoma	T3N1M0	3		Malignant	84.6	2.84	70.4	0.09	2.77	0.12	1.57	4.43	57	0.42	1.96	0	0	1.4	6.44	7	33.1
	P290	ES1922A 030-F15_1_[13305,57929]_cell_seg_data.txt.FCS	F15	111	63	M	Esophagus	Squamous cell carcinoma	T3N1M0	3		Malignant	85.9	1.36	55.8	0.091	0.41	0.046	0.14	10.8	79.3	0.13	1.31	0	0	0.26	5.25	1.71	31.8
	P291	ES1922A 030-G1_1_[14354,36483]_cell_seg_data.txt.FCS	G1	81	69	M	Esophagus	Squamous cell carcinoma	T3N1M0	2		Malignant	86.8	1.97	74.5	0	0.37	4.06	20.1	6.38	54.1	1.6	3.19	0	0	0	7.45	8.51	36.7
	P292	ES1922A 030-G3_1_[14355,39516]_cell_seg_data.txt.FCS	G3	83	57	M	Esophagus	Squamous cell carcinoma (fibrous tissue andblood vessels)	T3N0M0	1		Malignant	67.8	0.12	33.3	0	0.52	0.074	2.74	1.63	30	2.16	2.3	0	0	0.7	3.38	10.4	37.4
	P293	ES1922A 030-G5_1_[14414,42571]_cell_seg_data.txt.FCS	G5	85	68	M	Esophagus	Squamous cell carcinoma	T3N1M0	2		Malignant	62.8	0.074	22.8	0.85	4.99	6.61	29	20.5	87.6	4.23	8.82	0.29	0.29	3.06	12.2	26.7	54.1
	P294	ES1922A 030-G7_1_[14535,45590]_cell_seg_data.txt.FCS	G7	87	51	M	Esophagus	Squamous cell carcinoma	T3N0M0	2		Malignant	54.4	3.42	49.7	0.17	4.7	0.66	3.38	13.2	79.8	1.49	4.22	0.33	0.58	0.58	6.45	7.28	34.7
	P295	ES1922A 030-G9_1_[14473,48736]_cell_seg_data.txt.FCS	G9	89	70	M	Esophagus	Squamous cell carcinoma	T3N1M0	1		Malignant	83.5	2.64	70.8	0.057	1.64	0.57	5.62	3.74	44.4	0.22	0.52	0.074	0	1.25	4.64	9.27	28.7
	P296	ES1922A 030-G11_1_[14696,51776]_cell_seg_data.txt.FCS	G11	91	68	M	Esophagus	Squamous cell carcinoma	T3N1M0	2		Malignant	62.7	0.34	36.6	0	0.2	0	0.29	2.73	28	0.99	0.25	0	0	0.083	0	7.44	24.1
	P297	ES1922A 030-G13_1_[14658,55006]_cell_seg_data.txt.FCS	G13	93	57	M	Esophagus	Squamous cell carcinoma	T3N0M0	2		Malignant	47.8	0.16	18.1	0	2.63	4.89	7.89	22.9	87.6	2.39	4.06	0.53	1.05	6.69	14.6	29.5	59.4
	P298	ES1922A 030-G15_1_[14762,57939]_cell_seg_data.txt.FCS	G15	95	48	M	Esophagus	Squamous cell carcinoma	T3N0M0	3		Malignant	45.9	3.76	41.7	0.06	2.47	1.08	4.58	11.7	83	6.6	6.34	1.04	0.47	2.65	5.77	39.7	71.9
	P299	ES1922A 030-H1_1_[15901,36422]_cell_seg_data.txt.FCS	H1	65	54	M	Esophagus	Squamous cell carcinoma	T3N0M0	1		Malignant	79.9	1.87	71	0.069	0.1	0.96	3.33	13.5	79.1	7.94	7.94	0	0	23.1	33.9	70.8	87
	P300	ES1922A 030-H3_1_[15956,39464]_cell_seg_data.txt.FCS	H3	67	45	M	Esophagus	Squamous cell carcinoma	T3N0M0	2		Malignant	92.4	2.68	75.7	0.21	1.24	1.58	4.05	28.9	88.2	11.9	14.9	1.61	2.02	6.99	13.3	53.7	79.7
	P301	ES1922A 030-H5_1_[15952,42565]_cell_seg_data.txt.FCS	H5	69	75	M	Esophagus	Squamous cell carcinoma	T3N0M0	2		Malignant	88.7	6.05	80.7	0	0	0.21	4.69	1.28	5.76	0.81	0.22	0	0	0.28	2.74	6.5	19.7
	P302	ES1922A 030-H7_1_[16078,45547]_cell_seg_data.txt.FCS	H7	71	63	M	Esophagus	Squamous cell carcinoma	T3N0M0	1		Malignant	24.7	0	1.07	0	0.25	0.078	1.26	4.13	41.6	0	0	0	0	0.35	2.46	3.34	16.2
	P303	ES1922A 030-H9_1_[16023,48711]_cell_seg_data.txt.FCS	H9	73	68	M	Esophagus	Squamous cell carcinoma	T3N0M0	2		Malignant	91.7	1.2	48.3	0	0	0	1.26	2.41	38.2	0	0	0	0	0	0.27	0.2	2.37
	P304	ES1922A 030-H11_1_[16210,51896]_cell_seg_data.txt.FCS	H11	75	50	F	Esophagus	Squamous cell carcinoma	T3N0M0	3		Malignant	94.3	1.15	46.1	0	0.91	0.56	7.41	3.3	54.4	2.05	2.8	0	0	4.3	9.06	16.8	31.2
	P305	ES1922A 030-H13_1_[14658,55006]_cell_seg_data.txt.FCS	H13	77	72	M	Esophagus	Squamous cell carcinoma	T3N0M0	3		Malignant	82.5	0.6	51.5	0.62	3.41	3.72	6.81	21.7	88.9	1.97	3.4	0.39	0.74	6.3	12.4	29	58
	P306	ES1922A 030-H15_1_[16168,57857]_cell_seg_data.txt.FCS	H15	79	53	F	Esophagus	Squamous cell carcinoma	T3N0M0	3		Malignant	39	3.1	35	0.026	0.49	0.026	0.85	0.13	2.75	3.51	6.25	0	0	1.68	10.5	21.6	67.5
	P307	ES1922A 030-I1_1_[17474,36450]_cell_seg_data.txt.FCS	I1	49	58	F	Esophagus	Squamous cell carcinoma	T3N0M0	1		Malignant	75.1	0	0.82	0.18	1.82	1.18	5.76	11	72.5	0.65	1.11	0	0.092	8.23	24.2	27.2	64.4
	P308	ES1922A 030-I3_1_[17320,39589]_cell_seg_data.txt.FCS	I3	51	63	M	Esophagus	Squamous cell carcinoma	T3N0M0	1		Malignant	57.3	2.29	47.4	0.39	6.35	3.59	14.4	14.6	77.2	1.72	1.72	0	0	9.91	25.4	32.3	69.8
	P309	ES1922A 030-I5_1_[17521,42562]_cell_seg_data.txt.FCS	I5	53	68	F	Esophagus	Squamous cell carcinoma	T2N0M0	1		Malignant	59.8	1.86	48.7	2.36	8.57	4.14	8.7	25.7	84.8	9.56	9.64	1.68	1.99	9.72	16.7	57.9	71.8
	P310	ES1922A 030-I7_1_[17746,45701]_cell_seg_data.txt.FCS	I7	55	68	F	Esophagus	Squamous cell carcinoma	T3N0M0	2		Malignant	57	2.84	50.7	0.4	3.49	1.65	5.67	13.3	83	2.79	5.58	0.6	1.59	2.39	6.77	29.5	72.7
	P311	ES1922A 030-I9_1_[17685,48640]_cell_seg_data.txt.FCS	I9	57	58	M	Esophagus	Squamous cell carcinoma	T3N0M0	2		Malignant	73.6	1.65	64.7	0.14	1.96	0.73	8.33	3.1	40.5	0	0.17	0	0	0.35	1.39	1.66	13.2
	P312	ES1922A 030-I11_1_[17676,51904]_cell_seg_data.txt.FCS	I11	59	60	M	Esophagus	Squamous cell carcinoma	T3N0M0	3		Malignant	71.2	0.59	35.8	1.38	12.8	3.15	11.4	18.7	78.2	11.4	14	0.55	0.52	7.67	14.4	59.2	83.5
	P313	ES1922A 030-I13_1_[16147,54823]_cell_seg_data.txt.FCS	I13	61	70	M	Esophagus	Squamous cell carcinoma	T2N1M0	2		Malignant	45.1	0.76	37	0.06	0.78	0.12	0.72	5.87	50.1	0.48	0.67	0	0.095	0.19	1.81	3.53	18.7
	P314	ES1922A 030-I15_1_[17794,57760]_cell_seg_data.txt.FCS	I15	63	61	F	Esophagus	Squamous cell carcinoma with necrosis	T3N0M0	1		Malignant	72.6	0.99	42.6	0	0.16	0.054	0.22	5.77	51.1	0	1.14	0	0	0	0.76	5.32	48.7
	P315	ES1922A 030-J1_1_[18906,36463]_cell_seg_data.txt.FCS	J1	33	68	F	Esophagus	Squamous cell carcinoma	T3N0M0	2		Malignant	84.3	1.69	47.9	0	0.58	0.29	2.15	7.21	51.5	0.36	0.55	0	0	1.55	5.38	9.31	23.2
	P316	ES1922A 030-J3_1_[18878,39484]_cell_seg_data.txt.FCS	J3	35	49	M	Esophagus	Squamous cell carcinoma	T3N1M0	1		Malignant	77.6	1.62	51.9	0	0.047	0	0.76	0.095	1.94	0.26	0.52	0	0.17	0	1.03	3.52	20.9
	P317	ES1922A 030-J5_1_[19001,42533]_cell_seg_data.txt.FCS	J5	37	61	M	Esophagus	Squamous cell carcinoma	T3N0M0	2		Malignant	66.6	0	1.71	0	0.2	0.17	6.28	1.26	30.9	0.54	0.078	0	0	0.16	1.32	5.37	21.5
	P318	ES1922A 030-J7_1_[18999,45613]_cell_seg_data.txt.FCS	J7	39	69	F	Esophagus	Squamous cell carcinoma	T3N1M0	3		Malignant	64	0.17	30.8	0	0	0	0.11	0.26	2.69	0	0	0	0	0.1	1.1	4.12	9.34
	P319	ES1922A 030-J9_1_[19168,48682]_cell_seg_data.txt.FCS	J9	41	49	M	Esophagus	Squamous cell carcinoma	T3N1M0	1		Malignant	44.1	0	3.45	0.43	3.08	1.05	6.05	10.5	56.1	4.76	8.26	0.68	1.36	2.92	9.72	27.2	55.7
	P320	ES1922A 030-J11_1_[19231,51536]_cell_seg_data.txt.FCS	J11	43	68	M	Esophagus	Squamous cell carcinoma	T3N0M0	1		Malignant	42.2	2.11	30.1	0	0.17	0.17	0.75	5.62	58.7	0	0	0	0	3.85	8.85	31.2	66.2
	P321	ES1922A 030-J13_1_[17683,54918]_cell_seg_data.txt.FCS	J13	45	66	M	Esophagus	Squamous cell carcinoma	T3N0M0	2		Malignant	57.5	0.46	40	0.21	1.28	0.59	3.41	13.4	64.1	3.51	5.62	0.35	0.35	2.64	9.67	21.6	49.9
	P322	ES1922A 030-J15_1_[19233,57867]_cell_seg_data.txt.FCS	J15	47	53	M	Esophagus	Squamous cell carcinoma	T3N1M0	2		Malignant	83.6	3.38	59.9	0	0.34	0.45	2.25	9.84	71.2	0.54	1.38	0	0	12	19.3	35.1	56.8
	P323	ES1922A 030-K1_1_[20458,36510]_cell_seg_data.txt.FCS	K1	17	67	M	Esophagus	Squamous cell carcinoma	T3N1M0	1		Malignant	84.6	2.36	64.8	0	0.21	1.1	16.4	1.52	34	0.29	0.59	0.098	0.098	1.08	8.32	7.05	39
	P324	ES1922A 030-K3_1_[20388,39481]_cell_seg_data.txt.FCS	K3	19	71	F	Esophagus	Squamous cell carcinoma	T3N0M0	1		Malignant	29.7	0.069	12.8	0	0.36	0.072	9.48	0.65	27.4	0.8	1.16	0	0	2.26	13.6	11.9	40.8
	P325	ES1922A 030-K5_1_[20528,42610]_cell_seg_data.txt.FCS	K5	21	69	M	Esophagus	Squamous cell carcinoma	T3N0M0	1		Malignant	56.9	0.072	18.4	0	0	0	0.043	0.085	0.68	0.53	0.13	0	0	0.066	0	2.69	3.94
	P326	ES1922A 030-K7_1_[20515,45562]_cell_seg_data.txt.FCS	K7	23	68	M	Esophagus	Squamous cell carcinoma	T3N0M0	1		Malignant	80.4	0	0.43	0	0	0	0.28	0	1.18	0	0.24	0	0	0.12	0.49	2.45	4.77
	P327	ES1922A 030-K9_1_[20655,48642]_cell_seg_data.txt.FCS	K9	25	44	M	Esophagus	Squamous cell carcinoma	T3N1M0	2		Malignant	75.9	0	1.92	0	1.4	0.7	1.46	23.1	75.4	9.83	9.45	1.62	1.12	2.74	5.85	40.2	63.8
	P328	ES1922A 030-K11_1_[20777,51709]_cell_seg_data.txt.FCS	K11	27	63	F	Esophagus	Squamous cell carcinoma	T2N0M0	1		Malignant	78.6	5.77	66.5	0	0	0	0.18	0.059	0.77	1.02	0	0	0	0	0	4.92	4.51
	P329	ES1922A 030-K13_1_[19229,54767]_cell_seg_data.txt.FCS	K13	29	54	F	Esophagus	Squamous cell carcinoma (smooth muscle)	T3N1M0	1		Malignant	73.3	0.059	0.71	0	0.81	0.03	0.75	7.6	79.6	0.47	1.55	0	0	0.31	5.28	4.19	36.2
	P330	ES1922A 030-K15_1_[20768,57490]_cell_seg_data.txt.FCS	K15	31	60	M	Esophagus	Squamous cell carcinoma	T2N0M0	2		Malignant	84.7	0.84	71.6	0	0.14	0	0.7	2.51	35.1	1.54	0.55	0	0	0.33	1.32	7.1	20.3
	P331	ES1922A 030-L1_1_[21903,36695]_cell_seg_data.txt.FCS	L1	1	58	M	Esophagus	Squamous cell carcinoma	T3N0M0	1		Malignant	69.8	0.37	38.1	0.033	0.27	1.04	4.48	14.4	70	0.98	0.98	0	0	3.52	14.5	16.2	46.9
	P332	ES1922A 030-L3_1_[21958,39593]_cell_seg_data.txt.FCS	L3	3	68	M	Esophagus	Squamous cell carcinoma	T3N1M0	1		Malignant	83.7	4.11	66.9	0	0.26	0.47	14.3	2.13	61.3	0.65	0.97	0	0	4.85	15.9	19.7	53.1
	P333	ES1922A 030-L5_1_[22025,42626]_cell_seg_data.txt.FCS	L5	5	52	M	Esophagus	Squamous cell carcinoma	T1N0M0	1		Malignant	72	0.47	51.3	0.069	1.54	0.58	5.9	4.15	66.3	12.4	8.24	0.61	0	5.36	8.51	50.5	62.6
	P334	ES1922A 030-L7_1_[22026,45574]_cell_seg_data.txt.FCS	L7	7	66	F	Esophagus	Squamous cell carcinoma	T3N0M0	1		Malignant	80.5	0.58	59.9	0	0.032	0.42	6.21	1.85	35.3	0.15	0.45	0	0	2.23	6.4	12.4	26
	P335	ES1922A 030-L9_1_[22210,48637]_cell_seg_data.txt.FCS	L9	9	72	M	Esophagus	Squamous cell carcinoma	T3N1M0	1		Malignant	78.6	0.29	35.3	0.15	14.2	0.3	3.19	7.24	69.7	0.4	0.8	0	0	1.61	5.94	9.36	45.2
	P336	ES1922A 030-L11_1_[21985,51873]_cell_seg_data.txt.FCS	L11	11	67	M	Esophagus	Squamous cell carcinoma (tumor necrosis)	T3N0M0	1		Malignant	56.9	1.01	44.9	0.038	0	0	0	2.08	1.63	0	0	0	0	0	0	6.19	3.59
	P337	ES1922A 030-L13_1_[20789,54830]_cell_seg_data.txt.FCS	L13	13	66	M	Esophagus	Squamous cell carcinoma	T3N1M0	1		Malignant	79.6	1.1	1.47	0	0	0	2.56	2.56	15.4	2.42	0.42	0.016	0	0.45	1.02	10.3	18.6
	P338	ES1922A 030-L15_1_[22268,57646]_cell_seg_data.txt.FCS	L15	15	55	M	Esophagus	Squamous cell carcinoma	T3N1M0	2		Malignant	72.1	2.57	59	0.067	0.94	0.87	8.85	12.3	72	0.34	0.57	0	0	1.14	2.75	5.03	24.1
