# Supplementary material for: Exploring aryl hydrocarbon receptor expression and distribution in the tumor microenvironment, with a focus on immune cells, in various solid cancer types
Source: Front Immunol. 2024 Apr 12;15:1330228. doi: 10.3389/fimmu.2024.1330228 (PMC11045933; doi:10.3389/fimmu.2024.1330228)
Supplement: Supplementary file 6 [file Table_5.xlsx]

## Sheet: Table S5
		Table S5: NSCLC Sample Information
													Tumor nest/Epithelial											Stromal
	Patient Number	Sample	Pos	No	Age	Sex	Organ_AnatomicSite	Pathology_diagnosis	TNM	Grade	Stage	Type	PanCK+	PanCK_AhR_expression_Cytosol_total_cell	PanCK_AhR_expression_Nucleus_total_cell	CD3_AhR_expression_Cytosol_total_cell	CD3_AhR_expression_Nucleus_total_cell	Treg_AhR_expression_Cytosol_total_cell	Treg_AhR_expression_Nucleusl_total_cell	CD68_AhR_expression_Cytosol_total_cell	CD68_AhR_expression_Nucleus_total_cell	Total_cell_AhR_expression_Cytosol	Total_cell_AhR_expression_Nucleus	CD3_AhR_expression_Cytosol_total_cell	CD3_AhR_expression_Nucleus_total_cell	Treg_AhR_expression_Cytosol_total_cell	Treg_AhR_expression_Nucleusl_total_cell	CD68_AhR_expression_Cytosol_total_cell	CD68_AhR_expression_Nucleus_total_cell	Total_cell_AhR_expression_Cytosol	Total_cell_AhR_expression_Nucleus
	P419	LC10012B 179_Scan1_Core[1,1,A]_[4097,39588]_cell_seg_data.txt.FCS	A1	91	30	M	Lung	Lung tissue	-	-	-	Normal	35.4	0.38	0	0	0	0	0	1.04	1.23	0.19	0.47	2.15	0	0	1.08	0	0	17.2	19.4
	P420	LC10012B 179_Scan1_Core[1,2,A]_[4057,41417]_cell_seg_data.txt.FCS	A2	92	30	M	Lung	Lung tissue	-	-	-	Normal	38.3	0.66	0.26	0.46	0.066	0	0	5.67	6.79	1.58	4.55	0.37	3.35	1.86	5.58	0.37	1.49	28.3	30.9
	P421	LC10012B 179_Scan1_Core[1,3,A]_[4057,43405]_cell_seg_data.txt.FCS	A3	93	16	F	Lung	Lung tissue	-	-	-	Normal	65.2	0.07	0	0	0	0	0	0	0.07	0.07	0.035	0.26	0.13	0	0	0	0	0.66	0.92
	P422	LC10012B 179_Scan1_Core[1,4,A]_[3938,45314]_cell_seg_data.txt.FCS	A4	94	16	F	Lung	Lung tissue	-	-	-	Normal	54	0.12	0.041	0	0	0	0	0	0	0.041	0.081	0.49	0.2	0	0	0	0	0.78	0.78
	P423	LC10012B 179_Scan1_Core[1,5,A]_[3898,47302]_cell_seg_data.txt.FCS	A5	95	27	M	Lung	Lung tissue	-	-	-	Normal	43.9	2.75	0.65	1.57	0.85	0	0	3.2	2.55	1.7	4.25	17.7	10.9	6.12	14.3	0.68	1.36	53.7	45.6
	P424	LC10012B 179_Scan1_Core[1,6,A]_[3858,49250]_cell_seg_data.txt.FCS	A6	96	27	M	Lung	Lung tissue	-	-	-	Normal	38.6	0.66	0	0.5	0	0	0	1.16	0.41	0.25	0.41	2.29	0	0	0	0	0	32.8	7.63
	P425	LC10012B 179_Scan1_Core[1,7,A]_[3898,51238]_cell_seg_data.txt.FCS	A7	97	33	M	Lung	Lung tissue	-	-	-	Normal	51.3	0.37	0.34	0.15	0.12	0	0	0.37	0.68	0.4	1.6	3.35	3.72	1.49	4.09	0.37	1.12	14.7	22.7
	P426	LC10012B 179_Scan1_Core[1,8,A]_[3819,53266]_cell_seg_data.txt.FCS	A8	98	33	M	Lung	Lung tissue	-	-	-	Normal	48.1	0.5	0.22	0.055	0	0.055	0	0	0	0.22	1.66	3.9	2.31	0.72	4.76	0	0.43	10.8	16.5
	P427	LC10012B 179_Scan1_Core[1,9,A]_[3898,55294]_cell_seg_data.txt.FCS	A9	99	40	F	Lung	Lung tissue	-	-	-	Normal	55.5	3.12	1.73	0	0	0	0	0.62	0.83	2.43	7.07	22.3	19.8	6.3	13	0.14	0.29	39.7	40.8
	P428	LC10012B 179_Scan1_Core[1,10,A]_[3858,57203]_cell_seg_data.txt.FCS	A10	100	40	F	Lung	Lung tissue	-	-	-	Normal	52.4	4.61	2.11	0	0	0	0	0.93	1.28	2.5	6.62	1.16	5.15	8.25	20.4	0.26	0.64	57.1	48.2
	P429	LC10012B 179_Scan1_Core[1,2,B]_[6045,41417]_cell_seg_data.txt.FCS	B2	82	67	M	Lung	Cancer adjacent lung tissue	-	-	-	AT	39.3	0.77	0.091	0.46	0.32	0	0	0.68	0.73	0.18	1.14	1.65	0.82	0.82	1.1	0	0.27	12.5	21
	P430	LC10012B 179_Scan1_Core[1,2,C]_[7994,41417]_cell_seg_data.txt.FCS	C2	72	71	M	Lung	Cancer adjacent lung tissue	-	-	-	AT	48.3	0.078	0.039	0.16	0.078	0	0	0.19	0.58	0.078	0.66	5.51	3.08	2.2	4.19	0	1.1	26.9	22
	P431	LC10012B 179_Scan1_Core[1,2,D]_[10022,41417]_cell_seg_data.txt.FCS	D2	62	41	M	Lung	Cancer adjacent lung tissue	-	-	-	AT	62.8	0.13	0	0	0	0	0	0.16	0.095	0.032	0.13	0.42	0	0	0	0.21	0.42	8.49	5.73
	P432	LC10012B 179_Scan1_Core[1,2,E]_[12010,41536]_cell_seg_data.txt.FCS	E2	52	63	M	Lung	Cancer adjacent lung tissue	-	-	-	AT	50.2	0.52	0.4	1.26	0.57	0.024	0.047	2.04	2.71	1.35	3.75	8.33	5.34	0.43	2.14	0.21	1.07	22.2	26.3
	P433	LC10012B 179_Scan1_Core[1,2,F]_[13998,41616]_cell_seg_data.txt.FCS	F2	42	58	M	Lung	Cancer adjacent lung tissue	-	-	-	AT	42.3	0.62	0	0.1	0.1	0	0	1.76	0.52	0.83	0.52	1.03	0.52	0	0.52	0	0	5.67	9.79
	P434	LC10012B 179_Scan1_Core[1,2,G]_[15946,41616]_cell_seg_data.txt.FCS	G2	32	61	M	Lung	Cancer adjacent lung tissue	-	-	-	AT	29.2	5.43	2.67	3.27	2.72	0.092	0.092	19.3	18.9	16.6	33.3	16.8	15	1.45	4.88	1.85	3.96	62.3	59
	P435	LC10012B 179_Scan1_Core[1,2,H]_[17974,41576]_cell_seg_data.txt.FCS	H2	22	61	M	Lung	Cancer adjacent lung tissue	-	-	-	AT	52.1	1.5	1.15	0.49	0.93	0	0	2.92	2.61	1.33	5.17	2.78	3.29	0.51	1.77	3.04	4.56	19.2	24.3
	P436	LC10012B 179_Scan1_Core[1,2,I]_[19883,41616]_cell_seg_data.txt.FCS	I2	12	56	M	Lung	Cancer adjacent lung tissue	-	-	-	AT	29.3	1.56	1.16	2.13	2.23	0.13	0.17	2.66	4.33	4.46	13.1	9.24	11.6	4.42	6.83	2.01	6.02	49.4	66.3
	P437	LC10012B 179_Scan1_Core[1,2,J]_[21792,41616]_cell_seg_data.txt.FCS	J2	2	55	M	Lung	Cancer adjacent lung tissue	-	-	-	AT	31.7	0.39	0.19	0.58	0.97	0.097	0.097	1.85	2.92	0.29	4.28	13.8	5.5	0	1.83	0	0	40.4	25.7
	P438	LC10012B 179_Scan1_Core[1,4,B]_[5926,45314]_cell_seg_data.txt.FCS	B4	84	43	M	Lung	Cancer adjacent lung tissue	-	-	-	AT	43.5	5.84	0.21	1.22	0.29	0.042	0	3.78	1.51	1.55	2.61	3.42	2.56	0.85	1.42	0.57	0.57	18.8	22.5
	P439	LC10012B 179_Scan1_Core[1,4,C]_[7954,45353]_cell_seg_data.txt.FCS	C4	74	65	F	Lung	Cancer adjacent lung tissue	-	-	-	AT	59.2	0.072	0.14	0	0	0	0	0.65	0.86	0.14	0.72	1.55	0.78	0.78	2.33	0	0	9.3	16.3
	P440	LC10012B 179_Scan1_Core[1,4,D]_[9902,45393]_cell_seg_data.txt.FCS	D4	64	69	M	Lung	Cancer adjacent lung tissue	-	-	-	AT	47	1.41	0.55	0.78	0.55	0.039	0	2.07	2.3	1.33	4.3	1.74	2.74	1	2.49	0.5	0.75	18.4	20.6
	P441	LC10012B 179_Scan1_Core[1,4,E]_[12010,45433]_cell_seg_data.txt.FCS	E4	54	54	M	Lung	Cancer adjacent lung tissue	-	-	-	AT	42.4	0.41	0.72	1.03	1.08	0	0.051	0.26	1.18	0.77	3.96	2.38	1.96	0.56	1.68	0.14	1.82	14.7	24.2
	P442	LC10012B 179_Scan1_Core[1,4,F]_[13998,45393]_cell_seg_data.txt.FCS	F4	44	66	M	Lung	Cancer adjacent lung tissue	-	-	-	AT	46.3	3.34	2.39	1.57	1.98	0.37	0.41	2.69	3.92	4.53	10.6	4.2	5.81	0.37	2.35	1.48	4.08	20.4	29.9
	P443	LC10012B 179_Scan1_Core[1,4,G]_[16105,45393]_cell_seg_data.txt.FCS	G4	34	59	M	Lung	Cancer adjacent lung tissue	-	-	-	AT	45.3	0.24	0.24	0.85	0.73	0.12	0.12	1.15	2	0.79	4.12	2.52	7.55	0.63	1.89	1.26	5.03	18.9	40.9
	P444	LC10012B 179_Scan1_Core[1,4,H]_[18054,45512]_cell_seg_data.txt.FCS	H4	24	56	M	Lung	Cancer adjacent lung tissue	-	-	-	AT	35.8	1.06	1.24	0.93	1.18	0	0	5.9	7.39	2.73	10.4	6.01	4.9	3.12	5.35	1.78	3.56	28.3	28.7
	P445	LC10012B 179_Scan1_Core[1,4,I]_[19923,45552]_cell_seg_data.txt.FCS	I4	14	62	M	Lung	Cancer adjacent lung tissue	-	-	-	AT	77.5	8.12	2.47	1.75	0.1	0.1	0	1.95	3.08	1.23	6.47	15.4	3.85	3.85	11.5	0	0	53.8	46.2
	P446	LC10012B 179_Scan1_Core[1,4,J]_[21871,45512]_cell_seg_data.txt.FCS	J4	4	63	M	Lung	Cancer adjacent lung tissue	-	-	-	AT	28.3	0.84	0.39	0.28	0.17	0	0	1.95	2.23	0.84	3.96	2.03	1.74	0.58	2.23	0.48	2.33	25.4	28.9
	P447	LC10012B 179_Scan1_Core[1,6,B]_[5807,49250]_cell_seg_data.txt.FCS	B6	86	52	M	Lung	Cancer adjacent lung tissue	-	-	-	AT	39.1	0.085	0	0.13	0.13	0	0	0.3	0.3	0.21	0.38	0.1	0.1	0	0	0	0.1	1.91	3.42
	P448	LC10012B 179_Scan1_Core[1,6,C]_[7835,49330]_cell_seg_data.txt.FCS	C6	76	68	M	Lung	Cancer adjacent lung tissue	-	-	-	AT	49.3	0	0.05	0	0	0	0	0	0.15	0	0.35	0.14	0.8	0.094	0.89	0	0.19	1.04	4.8
	P449	LC10012B 179_Scan1_Core[1,6,D]_[9863,49290]_cell_seg_data.txt.FCS	D6	66	64	F	Lung	Cancer adjacent lung tissue	-	-	-	AT	31.1	0.19	0.064	0	0	0	0	0.32	0.38	0.13	0.89	11.4	2.84	1.82	5.34	0	0.8	24	36
	P450	LC10012B 179_Scan1_Core[1,6,E]_[11851,49330]_cell_seg_data.txt.FCS	E6	56	58	F	Lung	Cancer adjacent lung tissue	-	-	-	AT	58.2	2.16	1.57	0.054	0.32	0	0	1.08	1.19	1.08	4.54	6.93	7.67	1.24	2.23	0.99	1.49	16.8	23.5
	P451	LC10012B 179_Scan1_Core[1,6,F]_[13879,49370]_cell_seg_data.txt.FCS	F6	46	56	M	Lung	Cancer adjacent lung tissue	-	-	-	AT	48.8	0	0	0	0	0	0	0.14	0.55	0.14	0.83	0.71	0.53	0.18	0.35	0	0.18	3.53	8.29
	P452	LC10012B 179_Scan1_Core[1,6,G]_[15907,49409]_cell_seg_data.txt.FCS	G6	36	63	M	Lung	Cancer adjacent lung tissue	-	-	-	AT	45.5	1.16	1.26	0.4	0.5	0	0	2.12	4.95	3.23	12	6.06	8.86	1.86	3.03	0.93	3.73	24.5	34.3
	P453	LC10012B 179_Scan1_Core[1,6,H]_[17895,49409]_cell_seg_data.txt.FCS	H6	26	62	M	Lung	Cancer adjacent lung tissue	-	-	-	AT	25.6	3.62	4.29	5.01	5.44	0.29	0.43	7.92	10.8	10.5	35.8	7	7.25	2.78	6.88	5.68	10.9	47	57.2
	P454	LC10012B 179_Scan1_Core[1,6,I]_[19843,49489]_cell_seg_data.txt.FCS	I6	16	55	M	Lung	Cancer adjacent lung tissue	-	-	-	AT	56.5	6.79	5.7	1.67	1.79	0.22	0.26	1.63	1.09	6.02	12.6	3.36	3.36	0.22	2.24	1.57	2.69	24	31.6
	P455	LC10012B 179_Scan1_Core[1,6,J]_[21792,49449]_cell_seg_data.txt.FCS	J6	6	65	M	Lung	Cancer adjacent lung tissue (pulmonary edema)	-	-	-	AT	52.7	0.21	0	0	0	0	0	0.053	0	0.053	0.16	0	0	0	0	0	0	0.75	3.19
	P456	LC10012B 179_Scan1_Core[1,8,B]_[5767,53226]_cell_seg_data.txt.FCS	B8	88	57	F	Lung	Cancer adjacent lung tissue	-	-	-	AT	58.6	1.73	1.64	0.094	0.047	0	0	0.23	0.47	1.64	4.77	8.14	6.49	1.27	1.65	0.13	0.76	22.9	18.8
	P457	LC10012B 179_Scan1_Core[1,8,C]_[7795,53386]_cell_seg_data.txt.FCS	C8	78	66	M	Lung	Cancer adjacent lung tissue	-	-	-	AT	52.2	0	0.066	0	0	0	0	0	0	0	0.066	0	0	0	0.62	0	0	2.48	4.35
	P458	LC10012B 179_Scan1_Core[1,8,D]_[9863,53346]_cell_seg_data.txt.FCS	D8	68	55	M	Lung	Cancer adjacent lung tissue	-	-	-	AT	50.5	0.17	0.042	0	0	0	0	0	0	0.21	0.87	2.21	4.14	0	0.28	0.28	0.83	9.12	18
	P459	LC10012B 179_Scan1_Core[1,8,E]_[11811,53386]_cell_seg_data.txt.FCS	E8	58	39	F	Lung	Cancer adjacent lung tissue	-	-	-	AT	38.8	3.91	3.13	0	0	0	0	0.056	0.056	2.13	4.42	1.48	1.48	0.74	1.85	0.37	0	6.64	10.7
	P460	LC10012B 179_Scan1_Core[1,8,F]_[13720,53306]_cell_seg_data.txt.FCS	F8	48	65	M	Lung	Cancer adjacent lung tissue	-	-	-	AT	36.7	0	0	0	0	0	0	0.097	0.19	0	0.097	0.88	1.47	0	0.29	0	0.59	2.94	8.24
	P461	LC10012B 179_Scan1_Core[1,8,G]_[15787,53386]_cell_seg_data.txt.FCS	G8	38	59	M	Lung	Cancer adjacent lung tissue	-	-	-	AT	43.6	0.76	0.4	0.24	0.36	0	0	0.4	1.05	0.36	4.62	1.89	3.49	0.44	1.89	0.29	1.16	12.7	22.6
	P462	LC10012B 179_Scan1_Core[1,8,H]_[17696,53346]_cell_seg_data.txt.FCS	H8	28	54	M	Lung	Cancer adjacent lung tissue	-	-	-	AT	47.8	1.28	0.68	2.22	2.13	0	0	1.02	1.02	3.92	7.17	12.3	10.3	2.66	4.22	0.16	0.47	23.6	26.2
	P463	LC10012B 179_Scan1_Core[1,8,I]_[19764,53505]_cell_seg_data.txt.FCS	I8	18	58	M	Lung	Cancer adjacent lung tissue	-	-	-	AT	47.3	0.31	0.53	0.088	0.13	0	0	0.31	0.57	0.088	1.54	0.46	0.46	0	0.15	0.46	0.61	11.1	8.6
	P464	LC10012B 179_Scan1_Core[1,8,J]_[21752,53505]_cell_seg_data.txt.FCS	J8	8	72	M	Lung	Cancer adjacent lung tissue	-	-	-	AT	46.5	0	0	0	0	0	0	0	0.06	0	0.06	0	0.093	0	0.093	0	0	0.28	0.47
	P465	LC10012B 179_Scan1_Core[1,10,B]_[5807,57680]_cell_seg_data.txt.FCS	B10	90	40	M	Lung	Cancer adjacent lung tissue	-	-	-	AT	52.3	35.2	3.61	3	0.12	0	0	4.27	2.16	27.7	12.8	0	5.84	10.8	10.1	0.67	0.67	60.7	48.1
	P466	LC10012B 179_Scan1_Core[1,10,C]_[7795,57322]_cell_seg_data.txt.FCS	C10	80	45	F	Lung	Cancer adjacent lung tissue	-	-	-	AT	37.3	0.069	0.069	0	0	0	0	0	0	0.14	0.41	0	0.94	0	1.89	0	0.47	3.77	9.91
	P467	LC10012B 179_Scan1_Core[1,10,D]_[9743,57282]_cell_seg_data.txt.FCS	D10	70	57	M	Lung	Cancer adjacent lung tissue	-	-	-	AT	61.7	9.67	7.06	0.5	0.56	0.056	0.056	1.67	1.72	9.62	18.3	6.3	13.9	1.1	1.2	1.9	4.2	37	48.3
	P468	LC10012B 179_Scan1_Core[1,10,E]_[11732,57282]_cell_seg_data.txt.FCS	E10	60	43	F	Lung	Cancer adjacent lung tissue	-	-	-	AT	34.2	0.22	0.075	0.075	0	0	0	0	0	0.075	0.37	3.7	14.8	0.85	3.56	0	0.14	10.8	18.5
	P469	LC10012B 179_Scan1_Core[1,10,F]_[13680,57322]_cell_seg_data.txt.FCS	F10	50	54	M	Lung	Cancer adjacent lung tissue	-	-	-	AT	51.3	0.77	0.59	0.41	0.12	0.24	0.059	0.059	0	0.36	1.54	4.16	4.81	0.28	0.46	0	0.28	10.5	24.1
	P470	LC10012B 179_Scan1_Core[1,10,G]_[15867,57481]_cell_seg_data.txt.FCS	G10	40	62	M	Lung	Cancer adjacent lung tissue (pulmonary edema)	-	-	-	AT	44	8.45	0.6	0	0	0	0	2.41	2.41	3.02	6.49	13.7	7.09	1.37	1.6	0.69	2.52	42.6	34.3
	P471	LC10012B 179_Scan1_Core[1,10,H]_[17656,57402]_cell_seg_data.txt.FCS	H10	30	63	M	Lung	Cancer adjacent lung tissue	-	-	-	AT	39.9	0.53	0.15	0	0	0	0	0.15	0.075	0.23	1.06	8.05	1.58	2.64	1.58	0.26	0.66	31.5	27.8
	P472	LC10012B 179_Scan1_Core[1,10,I]_[19565,57481]_cell_seg_data.txt.FCS	I10	20	65	M	Lung	Cancer adjacent lung tissue	-	-	-	AT	44.3	3.66	2.7	1.02	1.07	0.1	0.1	4.83	5.6	6.66	15.1	9.26	9.12	1.62	2.06	2.21	4.12	37.8	43.7
	P473	LC10012B 179_Scan1_Core[1,10,J]_[21434,57402]_cell_seg_data.txt.FCS	J10	10	72	M	Lung	Cancer adjacent lung tissue	-	-	-	AT	46.7	6.65	2.89	0.12	0.12	0	0	1.62	1.68	12.1	20.4	13.6	10.6	3.88	6.44	0.61	0.82	43.2	41.2
	P474	LC10012B 179_Scan1_Core[1,1,B]_[6165,39508]_cell_seg_data.txt.FCS	B1	81	67	M	Lung	Adenocarcinoma	T2N0M0	3	IB	Malignant	67.3	4.3	0.65	0.027	0	0	0	0.082	0.027	0.93	2.56	0.47	1.18	0	0.95	0.24	3.55	12.3	39.8
	P475	LC10012B 179_Scan1_Core[1,1,C]_[8073,39429]_cell_seg_data.txt.FCS	C1	71	71	M	Lung	Adenocarcinoma	T2N1M0	2--3	IIA	Malignant	30.7	0.34	0	0	0	0	0	0.42	0.72	0.23	0.68	0.23	0.92	0	0.23	0	0.58	1.96	9.9
	P476	LC10012B 179_Scan1_Core[1,1,D]_[9982,39468]_cell_seg_data.txt.FCS	D1	61	41	M	Lung	Invasive adenocarcinoma	T2N0M0	2	IB	Malignant	37.5	3.39	0.33	0.5	0.13	0	0	1.73	1.84	1.14	1.49	0.47	0.71	0	0	0.71	4.71	10.6	31.3
	P477	LC10012B 179_Scan1_Core[1,1,E]_[12010,39588]_cell_seg_data.txt.FCS	E1	51	63	M	Lung	Squamous cell carcinoma	T2N2M0	3	IIIA	Malignant	49.7	17.6	6.8	0.015	0	0	0	0.81	0.29	5.8	11	1.29	0.43	0	0	0	0	10.6	7.97
	P478	LC10012B 179_Scan1_Core[1,1,F]_[14038,39667]_cell_seg_data.txt.FCS	F1	41	58	M	Lung	Squamous cell carcinoma	T2N0M0	3	IB	Malignant	18.3	11.4	1.48	1.32	0.058	0.029	0.014	15.5	6.93	10.2	9.18	13.7	3.95	5.2	6.65	2.08	1.87	63.4	55.9
	P479	LC10012B 179_Scan1_Core[1,1,G]_[15986,39707]_cell_seg_data.txt.FCS	G1	31	61	M	Lung	Squamous cell carcinoma	T2N0M0	2	IB	Malignant	80.2	1.56	0.38	0	0	0	0	4.31	5.73	2.81	6.93	9.29	13.2	3.57	6.79	8.57	13.9	57.1	79.3
	P480	LC10012B 179_Scan1_Core[1,1,H]_[17895,39707]_cell_seg_data.txt.FCS	H1	21	61	M	Lung	Squamous cell carcinoma	T2N0M0	2	IB	Malignant	46.9	4.85	3.53	0	0	0	0	11.3	14	15.6	28.4	17	18.4	6.34	6.81	15.4	23.6	76.1	84.9
	P481	LC10012B 179_Scan1_Core[1,1,I]_[19843,39747]_cell_seg_data.txt.FCS	I1	11	56	M	Lung	Squamous cell carcinoma	T2N0M0	2	IB	Malignant	61.2	38.6	36.5	2.34	2.19	0.22	0.28	15.9	18	29.4	68.7	8.77	5.26	5.26	7.02	24.6	36.8	77.2	87.7
	P482	LC10012B 179_Scan1_Core[1,1,J]_[21871,39667]_cell_seg_data.txt.FCS	J1	1	55	M	Lung	Squamous cell carcinoma	T2N0M0	1	IB	Malignant	60.8	6.13	10.1	0	0	0	0	1.11	2.81	2.39	16.4	0.24	0.72	0	0.24	0	0.24	3.61	12
	P483	LC10012B 179_Scan1_Core[1,3,B]_[5966,43365]_cell_seg_data.txt.FCS	B3	83	43	M	Lung	Invasive adenocarcinoma	T1N0M0	-	IA	Malignant	35.6	12.8	5.96	2.26	1.85	0	0	2.17	1.72	16.9	28.4	20.3	18.6	3.17	4.1	3.72	5.73	64.8	69.2
	P484	LC10012B 179_Scan1_Core[1,3,C]_[7954,43405]_cell_seg_data.txt.FCS	C3	73	65	F	Lung	Mucinous adenocarcinoma	T4N3M0	3	IIIB	Malignant	85.3	0	0	0	0	0	0	0	0.069	0	0.069	0	0.084	0	0	0	0	0.75	4.19
	P485	LC10012B 179_Scan1_Core[1,3,D]_[10061,43326]_cell_seg_data.txt.FCS	D3	63	69	M	Lung	Adenocarcinoma	T2N2M0	-	IIIA	Malignant	84.9	0.89	0	0	0	0	0	0.07	0	0.023	0	0	0	0	0	0.62	0	5.75	4.04
	P486	LC10012B 179_Scan1_Core[1,3,E]_[12010,43445]_cell_seg_data.txt.FCS	E3	53	54	M	Lung	Adenosquamous carcinoma	T2N1M0	-	IIA	Malignant	45.3	0.098	0.098	1.18	0	0	0	0.049	0	0	0.098	1.02	0.17	0.14	0.1	0.029	0	4.8	4.77
	P487	LC10012B 179_Scan1_Core[1,3,F]_[14038,43484]_cell_seg_data.txt.FCS	F3	43	66	M	Lung	Squamous cell carcinoma	T2N0M0	3	IB	Malignant	55.7	30.7	16.4	6.76	6.14	0.47	0.64	4.23	5.47	13.4	43.8	13.4	14.6	3.83	4.88	12.7	17.6	84.8	89.4
	P488	LC10012B 179_Scan1_Core[1,3,G]_[15986,43484]_cell_seg_data.txt.FCS	G3	33	59	M	Lung	Squamous cell carcinoma	T2N1M0	2--3	IIA	Malignant	29.8	2.07	1.01	0.14	0.14	0	0	0.023	0.069	0.78	5.45	7.55	10.9	0	1.51	0	2.26	22.6	50.9
	P489	LC10012B 179_Scan1_Core[1,3,H]_[17974,43524]_cell_seg_data.txt.FCS	H3	23	56	M	Lung	Squamous cell carcinoma	T2N0M0	2	IB	Malignant	85.2	19.2	21.9	0.17	0.21	0	0	1.81	3.38	6.75	32.9	5.87	5.59	1.4	1.4	11.5	20.4	63.1	72.3
	P490	LC10012B 179_Scan1_Core[1,3,I]_[19962,43484]_cell_seg_data.txt.FCS	I3	13	62	M	Lung	Squamous cell carcinoma	T2N0M0	2	IB	Malignant	48.9	1.23	1.15	0	0	0	0	1.27	2.23	1.15	14.4	2.29	7.63	1.53	3.05	2.29	6.87	17.6	42.7
	P491	LC10012B 179_Scan1_Core[1,3,J]_[21911,43524]_cell_seg_data.txt.FCS	J3	3	63	M	Lung	Squamous cell carcinoma	T2N0M0	1	IB	Malignant	50	12.9	8.05	0	0	0	0	5.76	7.08	10.4	33.9	14.5	19.1	2.18	5.52	5.98	14.6	71.1	86.2
	P492	LC10012B 179_Scan1_Core[1,5,B]_[5807,47262]_cell_seg_data.txt.FCS	B5	85	52	M	Lung	Adenocarcinoma	T2N0M0	3	IB	Malignant	75.5	44.1	31.6	0.13	0.089	0	0	2.02	2.08	19.7	53	6.02	8.77	2.26	4.51	13	26.8	68.2	78.2
	P493	LC10012B 179_Scan1_Core[1,5,C]_[7994,47262]_cell_seg_data.txt.FCS	C5	75	68	M	Lung	Adenocarcinoma	T2N0M0	3	IB	Malignant	73.1	0.31	0.15	0	0	0	0	0	0.039	0.077	0.23	0.064	0	0	0	0	0	0.32	1.33
	P494	LC10012B 179_Scan1_Core[1,5,D]_[9863,47302]_cell_seg_data.txt.FCS	D5	65	64	F	Lung	Adenocarcinoma	T2N0M0	2	IB	Malignant	84.4	1.52	0	0	0	0	0	0	0	0.56	0.045	0.16	0	0	0	0	0	0.66	1.97
	P495	LC10012B 179_Scan1_Core[1,5,E]_[11811,47461]_cell_seg_data.txt.FCS	E5	55	58	F	Lung	Adenocarcinoma	T2N1M0	2	IIA	Malignant	83	17.7	6.38	0	0	0	0	0.41	0.72	6.11	13.2	0.47	1.41	0.16	0.31	3.13	6.26	20.3	46.8
	P496	LC10012B 179_Scan1_Core[1,5,F]_[13958,47342]_cell_seg_data.txt.FCS	F5	45	56	M	Lung	Squamous cell carcinoma	T2N1M0	3	IIA	Malignant	29.7	0.13	0.1	0.32	0.088	0	0	0.16	0.18	0.19	0.5	1.47	0.15	0	0	0	0.15	8.9	10.8
	P497	LC10012B 179_Scan1_Core[1,5,G]_[15946,47421]_cell_seg_data.txt.FCS	G5	35	63	M	Lung	Squamous cell carcinoma	T2N1M0	3	IIA	Malignant	69.6	3.44	1.46	0.21	0.3	0	0	0.42	0.83	2.68	8.6	4.26	6.38	1.06	4.26	2.13	7.18	58	75.5
	P498	LC10012B 179_Scan1_Core[1,5,H]_[17935,47421]_cell_seg_data.txt.FCS	H5	25	62	M	Lung	Squamous cell carcinoma	T2N1M0	2	IIA	Malignant	82.5	49.3	17.4	0	0	0	0	2.52	3.43	7.95	29.7	6.84	4.84	3.13	7.69	2.85	9.4	38.5	59.8
	P499	LC10012B 179_Scan1_Core[1,5,I]_[19883,47501]_cell_seg_data.txt.FCS	I5	15	55	M	Lung	Squamous cell carcinoma	T2N1M0	2	IIA	Malignant	27.6	15.6	11.3	0.32	0.38	0.14	0.32	4.72	6.1	25	58.7	17.9	20.5	8.48	21	4.91	10.7	67.9	77.7
	P500	LC10012B 179_Scan1_Core[1,5,J]_[21871,47461]_cell_seg_data.txt.FCS	J5	5	65	M	Lung	Squamous cell carcinoma	T2N0M0	1	IB	Malignant	59.9	0	0	0	0	0	0	0	0	0.039	0	0	0	0	0	0	0	0.089	0
	P501	LC10012B 179_Scan1_Core[1,7,B]_[5767,51159]_cell_seg_data.txt.FCS	B7	87	57	F	Lung	Adenocarcinoma	T2N0M0	3	IB	Malignant	77.5	10.9	8.49	0	0	0	0	0.28	0.52	3.37	13	3.98	5.68	0.28	0	0.85	1.99	15.1	42.9
	P502	LC10012B 179_Scan1_Core[1,7,E]_[11771,51318]_cell_seg_data.txt.FCS	E7	57	39	F	Lung	Adenocarcinoma	T2N0M0	3	IB	Malignant	54	0.33	0	0	0	0	0	0	0	0.088	0.066	1.38	0.077	0	0.077	0.077	0	7.66	9.49
	P503	LC10012B 179_Scan1_Core[1,7,F]_[13879,51318]_cell_seg_data.txt.FCS	F7	47	65	M	Lung	Squamous cell carcinoma	T2N0M0	3	IB	Malignant	51.7	2.74	0.69	0	0	0	0	0	0	0.91	1.61	0.08	0	0	0	0	0	0.88	1.12
	P504	LC10012B 179_Scan1_Core[1,7,G]_[15907,51358]_cell_seg_data.txt.FCS	G7	37	59	M	Lung	Squamous cell carcinoma	T2N3M0	3	IIIB	Malignant	54.3	9.43	6.52	0	0	0	0	0.29	0.53	3.1	18.6	8.93	12.3	0.78	2.2	1.55	5.56	37.3	66.6
	P505	LC10012B 179_Scan1_Core[1,7,H]_[17815,51397]_cell_seg_data.txt.FCS	H7	27	54	M	Lung	Squamous cell carcinoma (sparse)	T2N0M0	2	IB	Malignant	24.4	4.16	1.46	0.25	0.14	0	0	0.036	0.071	6.87	15	11.9	10.2	1.96	4.25	0.38	1	39	51.2
	P506	LC10012B 179_Scan1_Core[1,7,I]_[19764,51477]_cell_seg_data.txt.FCS	I7	17	58	M	Lung	Squamous cell carcinoma	T2N1M0	2	IIA	Malignant	58.6	10	2.39	2	1.47	0.036	0.036	3	3	3.79	9.83	12.4	12.5	2.31	5.36	2.72	5.45	40.3	59.5
	P507	LC10012B 179_Scan1_Core[1,7,J]_[21792,51477]_cell_seg_data.txt.FCS	J7	7	72	M	Lung	Squamous cell carcinoma	T2N1M0	2	IIA	Malignant	72.6	0.021	0	0	0	0	0	0	0	0	0	0	0	0	0	0	0	0	0.076
	P508	LC10012B 179_Scan1_Core[1,9,B]_[5767,55215]_cell_seg_data.txt.FCS	B9	89	40	M	Lung	Adenocarcinoma	T2N0M0	3	IB	Malignant	73.6	27.6	28.6	0.18	0.25	0.023	0.023	2.83	3.08	16.9	53.6	13.3	14.6	1.48	2.12	12.6	20.7	82.5	89.6
	P509	LC10012B 179_Scan1_Core[1,9,C]_[7755,55254]_cell_seg_data.txt.FCS	C9	79	45	F	Lung	Adenocarcinoma	T2N0M0	3	IB	Malignant	70.6	0.12	0	0	0	0	0	0	0	0.024	0.048	0.12	0.23	0	0.12	0.12	0.058	5.5	17
	P510	LC10012B 179_Scan1_Core[1,9,D]_[9823,55374]_cell_seg_data.txt.FCS	D9	69	57	M	Lung	Adenocarcinoma	T2N1M0	2	IIA	Malignant	6.32	2.56	2.05	2.22	2.56	0	0	4.27	7.69	5.47	20.9	5.47	3.65	2.86	4.69	0.26	2.08	23.7	34.1
	P511	LC10012B 179_Scan1_Core[1,9,E]_[11771,55254]_cell_seg_data.txt.FCS	E9	59	43	F	Lung	Invasive adenocarcinoma	T2N0M0	2	IB	Malignant	72.6	0.067	0	0	0	0	0	0	0	0	0	0	0	0	0	0	0.045	0.18	1.12
	P512	LC10012B 179_Scan1_Core[1,9,F]_[13720,55294]_cell_seg_data.txt.FCS	F9	49	54	M	Lung	Squamous cell carcinoma	T2N0M0	3	IB	Malignant	67.2	0.17	0.019	0	0	0	0	0.074	0.11	0.17	0.44	0	0	0	0	0.35	0.35	0.7	2.11
	P513	LC10012B 179_Scan1_Core[1,9,G]_[15787,55414]_cell_seg_data.txt.FCS	G9	39	62	M	Lung	Squamous cell carcinoma	T2N1M0	3	IIA	Malignant	22.1	0.02	0	0	0	0	0	0	0	0	0	0	0	0	0	0	0	0.78	0
	P514	LC10012B 179_Scan1_Core[1,9,H]_[17736,55254]_cell_seg_data.txt.FCS	H9	29	63	M	Lung	Squamous cell carcinoma	T2N0M0	3	IB	Malignant	29.8	0.075	0.038	0	0	0	0	0	0.075	0.34	0.71	0.22	0.19	0	0	0.11	0.19	3.22	4.3
	P515	LC10012B 179_Scan1_Core[1,9,I]_[19684,55493]_cell_seg_data.txt.FCS	I9	19	65	M	Lung	Squamous cell carcinoma (sparse)	T2N0M0	2	IB	Malignant	53.4	30.4	30.6	0.019	0.038	0	0	1.09	1.38	19.9	53.2	4.46	4.46	2.97	3.72	4.83	14.1	49.4	68.8
	P516	LC10012B 179_Scan1_Core[1,9,J]_[21633,55493]_cell_seg_data.txt.FCS	J9	9	72	M	Lung	Squamous cell carcinoma	T2N0M0	2	IB	Malignant	65.7	0.043	0	0	0	0	0	0.022	0	0	0	0.19	0	0	0.094	0.28	0.38	4.04	3.67
