# Supplementary material for: Exploring aryl hydrocarbon receptor expression and distribution in the tumor microenvironment, with a focus on immune cells, in various solid cancer types
Source: Front Immunol. 2024 Apr 12;15:1330228. doi: 10.3389/fimmu.2024.1330228 (PMC11045933; doi:10.3389/fimmu.2024.1330228)
Supplement: Supplementary file 7 [file Table_6.xlsx]

## Sheet: Table S6
	Cytosol					Nucleus
	Colon	0%=AhR	0%<AhR	Marginal Row Totals		Colon	0%=AhR	0%<AhR	Marginal Row Totals
	Normal	7 (6.01) [0.16]	46 (46.99) [0.02]	53		Normal	8 (7.1) [0.11]	45 (45.9) [0.02]	53
	Malignant	4 (4.99) [0.2]	40 (39.01) [0.03]	44		Malignant	5 (5.9) [0.14]	39 (38.1) [0.02]	44
	Marginal Column Totals	11	86	97 (Grand Total)		Marginal Column Totals	13	84	97 (Grand Total)
	Chi-Square statisitic	0.4052				Chi-Square statisitic	0.2883
	p-value	0.524404				p-value	0.591306
	Esophagus	0%=AhR	0%<AhR	Marginal Row Totals		Esophagus	0%=AhR	0%<AhR	Marginal Row Totals
	Normal	22 (19) [0.47]	73 (76) [0.12]	95		Normal	5 (3) [1.33]	90 (92) [0.04]	95
	Malignant	16 (19) [0.47]	81 (76) [0.12]	95		Malignant	1 (3) [1.33]	94 (92) [0.04]	95
	Marginal Column Totals	38	152	190 (Grand Total)		Marginal Column Totals	6	184	190 (Grand Total)
	Chi-Square statisitic	1.1842				Chi-Square statisitic	2.7536
	p-value	0.2765				p-value	0.097034
	Lung	0%=AhR	0%<AhR	Marginal Row Totals		Lung	0%=AhR	0%<AhR	Marginal Row Totals
	Normal	5 (3.93) [0.29]	50 (51.07) [0.02]	55		Normal	10 (11.79) [0.27]	45 (43.21) [0.07]	55
	Malignant	2 (3.07) [0.37]	41 (39.93) [0.03]	43		Malignant	11 (9.21) [0.35]	32 (33.79) [0.09]	43
	Marginal Column Totals	7	91	98 (Grand Total)		Marginal Column Totals	21	77	98 (Grand Total)
	Chi-Square statisitic	0.7172				Chi-Square statisitic	0.7848
	p-value	0.397067				p-value	0.375676
